# Supplementary material for: Histone Acetyltransferase KAT2A Stabilizes Pluripotency with Control of Transcriptional Heterogeneity
Source: Stem Cells. 2018 Oct 17;36(12):1828–38. doi: 10.1002/stem.2919 (PMC6334525; doi:10.1002/stem.2919)
Supplement: Supplementary file 1 — ChIP‐seq peak coordinates for H3K9ac binding in DMSO and MB‐3‐treated TNGA ES cells. [file STEM-36-1828-s001.xlsx]

## Sheet: Supplementary_File1_DMSO
Nearest Gene	Chromosome	Peak Start	Peak End	Peak Number
Mrpl15	chr1	4774819	4776101	peak1
Lypla1	chr1	4797352	4797880	peak2
Lypla1	chr1	4798851	4799208	peak3
Tcea1	chr1	4847142	4847673	peak4
Tcea1	chr1	4847955	4848664	peak5
Atp6v1h	chr1	5073205	5073688	peak6
Rb1cc1	chr1	6204120	6204606	peak7
4732440D04Rik	chr1	6205083	6205382	peak8
Pcmtd1	chr1	7078094	7078751	peak9
Pcmtd1	chr1	7079128	7080349	peak10
Pcmtd1	chr1	7080413	7080730	peak11
Pcmtd1	chr1	7116425	7116762	peak12
Pcmtd1	chr1	7119386	7119742	peak13
Pcmtd1	chr1	7387686	7388010	peak14
Pcmtd1	chr1	7388570	7388849	peak15
Sntg1	chr1	8926727	8927218	peak16
Rrs1	chr1	9534903	9535215	peak17
Rrs1	chr1	9535593	9536714	peak18
Mybl1	chr1	9689851	9690166	peak19
Mybl1	chr1	9690721	9691487	peak20
Vcpip1	chr1	9737656	9738436	peak21
Sgk3	chr1	9838515	9838836	peak22
Gm10567	chr1	9932306	9934222	peak23
Gm10567	chr1	9934481	9934823	peak24
Cspp1	chr1	10027430	10029280	peak25
Sulf1	chr1	12735364	12735642	peak26
Prdm14	chr1	13085751	13086154	peak27
Prdm14	chr1	13094689	13095481	peak28
Ncoa2	chr1	13362728	13363050	peak29
Lactb2	chr1	13649518	13650588	peak30
Eya1	chr1	14299583	14299854	peak31
Terf1	chr1	15795708	15796776	peak32
Rpl7	chr1	16093543	16094383	peak33
Rpl7	chr1	16094770	16095257	peak34
Rdh10	chr1	16096006	16096278	peak35
Ube2w	chr1	16608503	16609330	peak36
Tceb1	chr1	16646100	16647099	peak37
Tmem70	chr1	16655363	16655741	peak38
Mcm3	chr1	20809233	20810334	peak39
Fam135a	chr1	24106400	24107017	peak40
Lmbrd1	chr1	24685570	24685996	peak41
Phf3	chr1	30929345	30929673	peak42
Phf3	chr1	30930850	30931369	peak43
Phf3	chr1	30931421	30931711	peak44
Phf3	chr1	30931793	30932191	peak45
Ptp4a1	chr1	31005447	31006166	peak46
Ptp4a1	chr1	31006793	31007605	peak47
1700001G17Rik	chr1	33726839	33727175	peak48
Zfp451	chr1	33870426	33871314	peak49
Dst	chr1	34062798	34063640	peak50
Dst	chr1	34129966	34130642	peak51
Dst	chr1	34131711	34132054	peak52
Dst	chr1	34134459	34135154	peak53
Dst	chr1	34163423	34163753	peak54
Dst	chr1	34163854	34164150	peak55
Dst	chr1	34165496	34165870	peak56
Ccdc115	chr1	34491875	34492196	peak57
Imp4	chr1	34496748	34497362	peak58
Fam168b	chr1	34898802	34899508	peak59
Fam168b	chr1	34899986	34900636	peak60
Hs6st1	chr1	36121344	36121633	peak61
Hs6st1	chr1	36125543	36126431	peak62
Uggt1	chr1	36300157	36301086	peak63
Cnnm3	chr1	36569761	36570176	peak64
Cox5b	chr1	36748500	36748871	peak65
Actr1b	chr1	36766234	36766722	peak66
Tmem131	chr1	36995351	36995836	peak67
Tmem131	chr1	36996185	36996774	peak68
Tmem131	chr1	36996842	36997311	peak69
Vwa3b	chr1	37043272	37043681	peak70
Vwa3b	chr1	37043874	37044475	peak71
Inpp4a	chr1	37356819	37357171	peak72
Coa5	chr1	37486338	37486744	peak73
Unc50	chr1	37487096	37487717	peak74
Tsga10	chr1	37922291	37922687	peak75
Lipt1	chr1	37929190	37929648	peak76
Mitd1	chr1	37946778	37947112	peak77
Mrpl30	chr1	37947409	37947875	peak78
Txndc9	chr1	38053376	38054117	peak79
Eif5b	chr1	38054381	38054801	peak80
Eif5b	chr1	38054983	38055969	peak81
Rev1	chr1	38185105	38185401	peak82
Rev1	chr1	38185697	38186141	peak83
Rev1	chr1	38187053	38187531	peak84
Aff3	chr1	38683663	38683939	peak85
Pdcl3	chr1	39044694	39045023	peak86
Rpl31	chr1	39424089	39424371	peak87
Rpl31	chr1	39424845	39426668	peak88
Cnot11	chr1	39592711	39593223	peak89
Rnf149	chr1	39633134	39633747	peak90
Creg2	chr1	39712220	39712857	peak91
Map4k4	chr1	39958318	39958861	peak92
Mrps9	chr1	42908184	42908839	peak93
8430432A02Rik	chr1	43149526	43149840	peak94
Tgfbrap1	chr1	43154963	43155543	peak95
AI597479	chr1	43155632	43156362	peak96
Nck2	chr1	43502845	43503522	peak97
Uxs1	chr1	43883918	43884534	peak98
Tpp2	chr1	43990167	43990570	peak99
Tpp2	chr1	43990870	43991717	peak100
Tex30	chr1	44158348	44158614	peak101
Tex30	chr1	44158790	44159190	peak102
Kdelc1	chr1	44174721	44175532	peak103
Ercc5	chr1	44204831	44205742	peak104
Wdr75	chr1	45852398	45853016	peak105
Slc39a10	chr1	46909157	46910012	peak106
Slc39a10	chr1	46910105	46910374	peak107
Nabp1	chr1	51533846	51535217	peak108
Nabp1	chr1	51535557	51536079	peak109
Myo1b	chr1	51972158	51972550	peak110
Gls	chr1	52288959	52289542	peak111
Tmem194b	chr1	52687471	52687969	peak112
Hibch	chr1	52902025	52902462	peak113
1700019D03Rik	chr1	53009170	53009988	peak114
Ormdl1	chr1	53353914	53354547	peak115
Osgepl1	chr1	53370458	53370945	peak116
Asnsd1	chr1	53409125	53409500	peak117
Stk17b	chr1	53841549	53841980	peak118
Gtf3c3	chr1	54495218	54495802	peak119
Sf3b1	chr1	55083321	55084296	peak120
Coq10b	chr1	55109770	55110148	peak121
Hspd1	chr1	55142485	55144709	peak122
Hspe1	chr1	55144976	55146446	peak123
Mob4	chr1	55187264	55187906	peak124
Mob4	chr1	55188422	55188745	peak125
Mars2	chr1	55294119	55294635	peak126
Mars2	chr1	55294724	55295086	peak127
Satb2	chr1	57029442	57029780	peak128
1700066M21Rik	chr1	57433845	57434249	peak129
1700066M21Rik	chr1	57434566	57434970	peak130
9430016H08Rik	chr1	57462574	57463318	peak131
Tyw5	chr1	57463566	57463943	peak132
Kctd18	chr1	58026278	58026825	peak133
Sgol2	chr1	58052867	58053724	peak134
Bzw1	chr1	58449796	58450129	peak135
Bzw1	chr1	58450541	58450888	peak136
Clk1	chr1	58479819	58480906	peak137
Nif3l1	chr1	58501599	58502307	peak138
Ppil3	chr1	58502405	58502929	peak139
Orc2	chr1	58561084	58561715	peak140
Fam126b	chr1	58642381	58643146	peak141
Ndufb3	chr1	58643573	58644256	peak142
Cflar	chr1	58768198	58768804	peak143
Trak2	chr1	59029711	59030121	peak144
Stradb	chr1	59030695	59030963	peak145
Als2	chr1	59293652	59293981	peak146
Fzd7	chr1	59507381	59507831	peak147
Fzd7	chr1	59537873	59538371	peak148
Fzd7	chr1	59539030	59540647	peak149
Fzd7	chr1	59541071	59541835	peak150
Sumo1	chr1	59726400	59728435	peak151
Nop58	chr1	59741776	59743097	peak152
Nop58	chr1	59743211	59743529	peak153
Nop58	chr1	59744085	59744365	peak154
Nop58	chr1	59753013	59753457	peak155
Nop58	chr1	59753829	59754452	peak156
Nop58	chr1	59754991	59755742	peak157
Bmpr2	chr1	59819594	59820074	peak158
Bmpr2	chr1	59820383	59820686	peak159
Fam117b	chr1	59969252	59969614	peak160
Wdr12	chr1	60153861	60155457	peak161
Nbeal1	chr1	60237766	60238203	peak162
Cyp20a1	chr1	60400099	60400392	peak163
Cyp20a1	chr1	60400496	60400794	peak164
Abi2	chr1	60465868	60466138	peak165
Abi2	chr1	60466982	60467333	peak166
Raph1	chr1	60623024	60623536	peak167
Raph1	chr1	60623954	60624263	peak168
Ino80d	chr1	63159642	63160488	peak169
Ino80d	chr1	63160922	63162331	peak170
Eef1b2	chr1	63222213	63224840	peak171
Gpr1	chr1	63246196	63248215	peak172
Gpr1	chr1	63260979	63261439	peak173
Adam23	chr1	63488261	63488771	peak174
Adam23	chr1	63492918	63493578	peak175
Fastkd2	chr1	63776909	63777968	peak176
Klf7	chr1	64167589	64167906	peak177
Klf7	chr1	64168418	64168841	peak178
Creb1	chr1	64578521	64579221	peak179
Creb1	chr1	64579489	64579802	peak180
Creb1	chr1	64580128	64580422	peak181
Mettl21a	chr1	64663303	64664328	peak182
Ccnyl1	chr1	64737835	64738179	peak183
Fzd5	chr1	64779594	64780065	peak184
Fzd5	chr1	64781962	64782727	peak185
Fzd5	chr1	64782818	64784100	peak186
Idh1	chr1	65225198	65225513	peak187
Pikfyve	chr1	65232492	65232815	peak188
Pikfyve	chr1	65233373	65234071	peak189
Rpe	chr1	66747472	66748590	peak190
Kansl1l	chr1	66862999	66863352	peak191
Bard1	chr1	71148636	71149486	peak192
Atic	chr1	71603751	71604436	peak193
Apol7d	chr1	71692024	71692521	peak194
Apol7d	chr1	71697898	71698530	peak195
Apol7d	chr1	71698884	71699676	peak196
Fn1	chr1	71700145	71700850	peak197
Mreg	chr1	72257621	72258644	peak198
Mreg	chr1	72263096	72263433	peak199
Mreg	chr1	72283111	72283412	peak200
Mreg	chr1	72285120	72285389	peak201
Mreg	chr1	72289935	72290261	peak202
Pecr	chr1	72295581	72295969	peak203
Xrcc5	chr1	72353512	72353864	peak204
Xrcc5	chr1	72354021	72354680	peak205
Rpl37a	chr1	72757922	72759642	peak206
Igfbp2	chr1	72871415	72871849	peak207
Arpc2	chr1	74283091	74284125	peak208
Pnkd	chr1	74331776	74332097	peak209
Tmbim1	chr1	74350286	74350814	peak210
Ctdsp1	chr1	74444302	74444811	peak211
Rqcd1	chr1	74551181	74552348	peak212
Rqcd1	chr1	74552606	74554136	peak213
Zfp142	chr1	74633849	74634560	peak214
Rnf25	chr1	74647341	74647815	peak215
Ttll4	chr1	74708376	74708935	peak216
Wnt10a	chr1	74863670	74864039	peak217
Slc23a3	chr1	75120806	75121101	peak218
Slc23a3	chr1	75121377	75122005	peak219
Ankzf1	chr1	75188752	75189526	peak220
Stk16	chr1	75207410	75208070	peak221
Tuba4a	chr1	75214885	75215552	peak222
Dnpep	chr1	75312805	75313616	peak223
Dnpep	chr1	75314713	75314981	peak224
Chpf	chr1	75475208	75475491	peak225
Obsl1	chr1	75502629	75502895	peak226
Stk11ip	chr1	75517701	75518011	peak227
Stk11ip	chr1	75518068	75518435	peak228
Epha4	chr1	77510993	77511471	peak229
Farsb	chr1	78484415	78485731	peak230
Farsb	chr1	78485881	78486321	peak231
Utp14b	chr1	78654495	78655338	peak232
Wdfy1	chr1	79757915	79758236	peak233
Mrpl44	chr1	79772694	79773264	peak234
Cul3	chr1	80336107	80336565	peak235
Irs1	chr1	82287715	82288035	peak236
Rhbdd1	chr1	82313242	82313666	peak237
Mff	chr1	82721545	82721831	peak238
Slc19a3	chr1	83034266	83034627	peak239
Pid1	chr1	84280787	84281103	peak240
Trip12	chr1	84834542	84835715	peak241
Fbxo36	chr1	84836454	84836962	peak242
Fbxo36	chr1	84844711	84846462	peak243
Fbxo36	chr1	84857970	84858284	peak244
Fbxo36	chr1	84865930	84866311	peak245
Cab39	chr1	87690437	87691065	peak246
Cab39	chr1	87691141	87691419	peak247
Psmd1	chr1	87960978	87961873	peak248
B3gnt7	chr1	88200002	88201022	peak249
B3gnt7	chr1	88203988	88204483	peak250
B3gnt7	chr1	88205305	88205605	peak251
B3gnt7	chr1	88206270	88206633	peak252
B3gnt7	chr1	88206734	88207237	peak253
Ncl	chr1	88253936	88254422	peak254
Ncl	chr1	88254643	88255959	peak255
Ncl	chr1	88256274	88257447	peak256
1700019O17Rik	chr1	88337409	88337871	peak257
1700019O17Rik	chr1	88338078	88340054	peak258
1700019O17Rik	chr1	88368311	88369714	peak259
Ptma	chr1	88383516	88383911	peak260
Ptma	chr1	88384301	88385299	peak261
Ptma	chr1	88398545	88398908	peak262
Ptma	chr1	88399032	88399981	peak263
Ptma	chr1	88400167	88400656	peak264
Ptma	chr1	88401034	88402106	peak265
Ptma	chr1	88418836	88419160	peak266
Ptma	chr1	88421125	88421919	peak267
Ptma	chr1	88422042	88422784	peak268
Ptma	chr1	88423390	88425905	peak269
Cops7b	chr1	88483754	88484355	peak270
Eif4e2	chr1	89109989	89110395	peak271
Eif4e2	chr1	89110891	89111614	peak272
Gigyf2	chr1	89223819	89224463	peak273
Inpp5d	chr1	89572919	89573328	peak274
Atg16l1	chr1	89652589	89653658	peak275
Hjurp	chr1	90173333	90174145	peak276
Arl4c	chr1	90505104	90505591	peak277
Arl4c	chr1	90597611	90597911	peak278
Arl4c	chr1	90598787	90599166	peak279
Sh3bp4	chr1	90967102	90967988	peak280
D130058E05Rik	chr1	91826819	91827597	peak281
Cops8	chr1	92500094	92500822	peak282
Ube2f	chr1	93147311	93147760	peak283
Scly	chr1	93194926	93195289	peak284
Ilkap	chr1	93294703	93295281	peak285
Traf3ip1	chr1	93391413	93391853	peak286
Asb1	chr1	93437295	93437719	peak287
Hdac4	chr1	94075656	94076241	peak288
Hdac4	chr1	94077225	94078128	peak289
Ndufa10	chr1	94369472	94370353	peak290
Myeov2	chr1	94537943	94538497	peak291
Gpc1	chr1	94728414	94729081	peak292
Dusp28	chr1	94803661	94803967	peak293
Mterfd2	chr1	95201962	95202371	peak294
Pask	chr1	95238970	95239308	peak295
Ppp1r7	chr1	95239612	95239931	peak296
Ppp1r7	chr1	95240239	95240745	peak297
Hdlbp	chr1	95374993	95375426	peak298
Sept2	chr1	95375591	95376471	peak299
Stk25	chr1	95531529	95532194	peak300
Bok	chr1	95582230	95582789	peak301
Thap4	chr1	95650752	95651093	peak302
Atg4b	chr1	95651665	95651971	peak303
Dtymk	chr1	95697473	95698482	peak304
Dtymk	chr1	95698681	95699321	peak305
Ing5	chr1	95699485	95699887	peak306
Ing5	chr1	95699999	95700426	peak307
D2hgdh	chr1	95722171	95722564	peak308
D1Ertd622e	chr1	99558198	99558474	peak309
Gin1	chr1	99665802	99666468	peak310
Ppip5k2	chr1	99666806	99667585	peak311
2310035C23Rik	chr1	107559722	107560190	peak312
2310035C23Rik	chr1	107560635	107561172	peak313
Zcchc2	chr1	107886337	107886641	peak314
Zcchc2	chr1	107887675	107888166	peak315
Kdsr	chr1	108655755	108656184	peak316
Vps4b	chr1	108692215	108693257	peak317
Dsel	chr1	113760954	113761418	peak318
NONE	chr1	115859219	115860082	peak319
NONE	chr1	115860145	115860547	peak320
Tsn	chr1	120206827	120207784	peak321
Mki67ip	chr1	120218431	120219328	peak322
Clasp1	chr1	120284859	120285849	peak323
Clasp1	chr1	120286067	120286830	peak324
Tfcp2l1	chr1	120524672	120525123	peak325
Tfcp2l1	chr1	120547143	120547460	peak326
Gli2	chr1	120945181	120945447	peak327
Gli2	chr1	120948478	120951170	peak328
Gli2	chr1	120973787	120974426	peak329
Ralb	chr1	121422811	121423084	peak330
Epb4.1l5	chr1	121544711	121545104	peak331
Dbi	chr1	122017206	122017606	peak332
3110009E18Rik	chr1	122017954	122018408	peak333
Ccdc93	chr1	123327802	123328301	peak334
Ddx18	chr1	123463744	123464520	peak335
Actr3	chr1	127330579	127330845	peak336
Actr3	chr1	127330953	127332220	peak337
Actr3	chr1	127332609	127333245	peak338
Slc35f5	chr1	127429047	127429412	peak339
Slc35f5	chr1	127456564	127456948	peak340
Mgat5	chr1	129101607	129102169	peak341
Ccnt2	chr1	129669347	129670486	peak342
Ccnt2	chr1	129670808	129672492	peak343
Rab3gap1	chr1	129765403	129765706	peak344
Zranb3	chr1	129998600	129999212	peak345
R3hdm1	chr1	130000108	130000839	peak346
Ubxn4	chr1	130140977	130141482	peak347
Ubxn4	chr1	130141584	130141909	peak348
Mcm6	chr1	130255331	130255611	peak349
Mcm6	chr1	130255728	130256274	peak350
Dars	chr1	130313022	130313926	peak351
Yod1	chr1	132613031	132614012	peak352
Yod1	chr1	132614142	132614598	peak353
Dyrk3	chr1	133034037	133034534	peak354
Dyrk3	chr1	133034975	133035615	peak355
Eif2d	chr1	133049849	133050903	peak356
Srgap2	chr1	133422746	133423287	peak357
Srgap2	chr1	133423553	133423854	peak358
Fam72a	chr1	133424586	133424935	peak359
Fam72a	chr1	133425041	133425485	peak360
Slc41a1	chr1	133723920	133724425	peak361
Slc41a1	chr1	133724596	133725154	peak362
Nucks1	chr1	133807007	133808892	peak363
Elk4	chr1	133903770	133904599	peak364
Elk4	chr1	133904767	133905479	peak365
Lemd1	chr1	134087236	134088527	peak366
Lemd1	chr1	134091923	134092347	peak367
Lemd1	chr1	134094603	134097277	peak368
Lemd1	chr1	134097980	134099041	peak369
Klhdc8a	chr1	134161645	134162251	peak370
Rbbp5	chr1	134373721	134374873	peak371
Mdm4	chr1	134915065	134915689	peak372
Mdm4	chr1	134916182	134916774	peak373
Mdm4	chr1	134916866	134917413	peak374
Mdm4	chr1	134921264	134921889	peak375
Ppp1r15b	chr1	135026887	135027554	peak376
Ppp1r15b	chr1	135027840	135029140	peak377
Sox13	chr1	135319734	135320404	peak378
Snrpe	chr1	135505747	135506869	peak379
Zc3h11a	chr1	135557058	135557464	peak380
Zc3h11a	chr1	135557644	135558103	peak381
Zc3h11a	chr1	135561088	135562472	peak382
Zc3h11a	chr1	135565197	135566023	peak383
Zc3h11a	chr1	135566380	135566965	peak384
Lax1	chr1	135590268	135590908	peak385
Btg2	chr1	135975313	135975579	peak386
Tmem183a	chr1	136257734	136258225	peak387
Tmem183a	chr1	136258458	136259161	peak388
Cyb5r1	chr1	136302538	136303492	peak389
Adipor1	chr1	136311403	136311692	peak390
Adipor1	chr1	136312106	136313115	peak391
Klhl12	chr1	136351567	136352424	peak392
Rabif	chr1	136391273	136391813	peak393
Kdm5b	chr1	136452282	136452677	peak394
Kdm5b	chr1	136452873	136453513	peak395
Kdm5b	chr1	136456750	136458103	peak396
Kdm5b	chr1	136458424	136458807	peak397
Ube2t	chr1	136858485	136858754	peak398
Ube2t	chr1	136859225	136860011	peak399
Arl8a	chr1	137043603	137044653	peak400
Rnpep	chr1	137179963	137180540	peak401
Timm17a	chr1	137209623	137210363	peak402
Ipo9	chr1	137326399	137327028	peak403
Gm4793	chr1	137406519	137406882	peak404
Csrp1	chr1	137625869	137626251	peak405
Phlda3	chr1	137662732	137663697	peak406
Phlda3	chr1	137663916	137664182	peak407
5730559C18Rik	chr1	138130210	138130538	peak408
Ddx59	chr1	138311899	138312218	peak409
Kif14	chr1	138362999	138363560	peak410
Zfp281	chr1	138465464	138466097	peak411
Zfp281	chr1	138466569	138466916	peak412
Zfp281	chr1	138467422	138467875	peak413
Zfp281	chr1	138521781	138522338	peak414
Zfp281	chr1	138571905	138572226	peak415
Zfp281	chr1	138587331	138587619	peak416
Zfp281	chr1	138592915	138593923	peak417
Zfp281	chr1	138594380	138594666	peak418
Zfp281	chr1	138594754	138595284	peak419
Zfp281	chr1	138595766	138596170	peak420
Nr5a2	chr1	138848752	138849411	peak421
Nr5a2	chr1	138849683	138850151	peak422
Nek7	chr1	140514073	140514402	peak423
Zbtb41	chr1	141318931	141319531	peak424
Aspm	chr1	141351495	141351875	peak425
Cdc73	chr1	145548633	145549076	peak426
Cdc73	chr1	145549161	145549734	peak427
Cdc73	chr1	145550257	145550601	peak428
Glrx2	chr1	145586140	145586476	peak429
Glrx2	chr1	145586816	145587243	peak430
Uchl5	chr1	145624449	145625102	peak431
BC003331	chr1	152239258	152240188	peak432
Tpr	chr1	152240489	152241711	peak433
Ivns1abp	chr1	153191763	153192329	peak434
Swt1	chr1	153274923	153275295	peak435
Trmt1l	chr1	153275830	153276711	peak436
Rnf2	chr1	153347158	153347606	peak437
Edem3	chr1	153602532	153602808	peak438
1700025G04Rik	chr1	153936935	153937231	peak439
Tsen15	chr1	154233096	154233680	peak440
Arpc5	chr1	154613762	154614640	peak441
Smg7	chr1	154748451	154749781	peak442
Smg7	chr1	154749986	154750269	peak443
Lamc2	chr1	154940924	154941586	peak444
Lamc2	chr1	154941702	154941973	peak445
Lamc2	chr1	154943396	154943953	peak446
Lamc1	chr1	155178406	155178722	peak447
Lamc1	chr1	155178783	155179309	peak448
Lamc1	chr1	155179371	155179902	peak449
Dhx9	chr1	155333384	155334825	peak450
Dhx9	chr1	155334891	155335435	peak451
Glul	chr1	155747592	155748423	peak452
Stx6	chr1	157005928	157006482	peak453
Xpr1	chr1	157264020	157264334	peak454
Acbd6	chr1	157405518	157406127	peak455
Cep350	chr1	157820637	157821170	peak456
Tor1aip2	chr1	157882280	157882764	peak457
Tor1aip1	chr1	157883289	157883773	peak458
Tor1aip1	chr1	157888438	157888704	peak459
Abl2	chr1	158488929	158489210	peak460
Abl2	chr1	158489437	158489800	peak461
Tor3a	chr1	158590118	158590424	peak462
Tor3a	chr1	158603170	158603533	peak463
Fam20b	chr1	158648442	158648853	peak464
Ralgps2	chr1	158869934	158870208	peak465
Rfwd2	chr1	161162943	161163400	peak466
Mrps14	chr1	162125373	162126201	peak467
Cacybp	chr1	162140613	162140908	peak468
Cacybp	chr1	162141152	162142946	peak469
Cacybp	chr1	162143268	162144195	peak470
Rabgap1l	chr1	162722546	162722920	peak471
Rc3h1	chr1	162836625	162836982	peak472
Zbtb37	chr1	162963670	162964964	peak473
Zbtb37	chr1	162965332	162967765	peak474
Zbtb37	chr1	162967877	162968347	peak475
Dars2	chr1	163000131	163000661	peak476
Cenpl	chr1	163001088	163002164	peak477
Klhl20	chr1	163061062	163061455	peak478
Prdx6	chr1	163180506	163181204	peak479
Suco	chr1	163806238	163806715	peak480
Suco	chr1	163807866	163808474	peak481
Vamp4	chr1	164500221	164500552	peak482
Vamp4	chr1	164500847	164501464	peak483
Prrc2c	chr1	164669098	164670685	peak484
Gorab	chr1	165332929	165334067	peak485
Scyl3	chr1	165859921	165860869	peak486
BC055324	chr1	165924554	165924906	peak487
Mettl18	chr1	165925060	165925544	peak488
Slc19a2	chr1	166178568	166178848	peak489
Slc19a2	chr1	166179346	166180407	peak490
Blzf1	chr1	166236610	166237601	peak491
Atp1b1	chr1	166387449	166388027	peak492
Sft2d2	chr1	167123763	167124096	peak493
Tiprl	chr1	167166178	167166971	peak494
Mpc2	chr1	167390761	167391039	peak495
Mpc2	chr1	167391551	167391982	peak496
Mpzl1	chr1	167571980	167572268	peak497
Mpzl1	chr1	167572533	167573109	peak498
Pou2f1	chr1	167931258	167931978	peak499
Pou2f1	chr1	167932426	167932694	peak500
Pou2f1	chr1	167933158	167933761	peak501
Dusp27	chr1	168054118	168055081	peak502
Dusp27	chr1	168056325	168058153	peak503
Gpa33	chr1	168060493	168061028	peak504
Gpa33	chr1	168061119	168061393	peak505
Gpa33	chr1	168061457	168061898	peak506
Gpa33	chr1	168082895	168083161	peak507
Tada1	chr1	168309318	168309749	peak508
Uck2	chr1	169213493	169214682	peak509
Uck2	chr1	169214822	169215172	peak510
Tmco1	chr1	169237737	169238830	peak511
Tmco1	chr1	169238879	169239418	peak512
Aldh9a1	chr1	169280372	169280885	peak513
Mgst3	chr1	169324282	169324581	peak514
Nuf2	chr1	171461165	171461529	peak515
Uap1	chr1	172104494	172104913	peak516
4930500M09Rik	chr1	172144861	172145295	peak517
Atf6	chr1	172797335	172797840	peak518
Atf6	chr1	172797898	172798235	peak519
Atf6	chr1	172798888	172799572	peak520
Dusp12	chr1	172815121	172815616	peak521
1700009P17Rik	chr1	173043997	173044280	peak522
Sdhc	chr1	173080161	173080668	peak523
Ndufs2	chr1	173176568	173177240	peak524
Ndufs2	chr1	173177479	173177783	peak525
Ppox	chr1	173211560	173211864	peak526
Usp21	chr1	173217657	173218040	peak527
Ufc1	chr1	173224037	173224998	peak528
Dedd	chr1	173250171	173250957	peak529
Dedd	chr1	173258638	173259450	peak530
Dedd	chr1	173260255	173260528	peak531
Nit1	chr1	173275261	173275708	peak532
Pfdn2	chr1	173275790	173276506	peak533
Klhdc9	chr1	173291077	173291446	peak534
Usf1	chr1	173341439	173342735	peak535
F11r	chr1	173367796	173368402	peak536
Alyref2	chr1	173408748	173409039	peak537
Alyref2	chr1	173433649	173434458	peak538
Vangl2	chr1	173956768	173957357	peak539
Copa	chr1	174012277	174012926	peak540
Ncstn	chr1	174012992	174013509	peak541
Pex19	chr1	174056853	174057829	peak542
Dcaf8	chr1	174077638	174078043	peak543
Dcaf8	chr1	174078237	174079281	peak544
Pigm	chr1	174306685	174307236	peak545
Fh1	chr1	177555187	177555636	peak546
Exo1	chr1	177810667	177811312	peak547
Adss	chr1	179725697	179726596	peak548
Cox20	chr1	180248362	180249993	peak549
Hnrnpu	chr1	180265531	180266610	peak550
Hnrnpu	chr1	180266946	180267890	peak551
Hnrnpu	chr1	180268435	180269150	peak552
Efcab2	chr1	180335824	180336873	peak553
Smyd3	chr1	181447676	181448077	peak554
Tfb2m	chr1	181475433	181476387	peak555
Gm10518	chr1	181732450	181733331	peak556
Ahctf1	chr1	181733519	181733839	peak557
Parp1	chr1	182499098	182500136	peak558
Lin9	chr1	182570633	182571131	peak559
Lin9	chr1	182571431	182572247	peak560
H3f3a	chr1	182708048	182708407	peak561
H3f3a	chr1	182742413	182743674	peak562
H3f3a	chr1	182744159	182744868	peak563
Sde2	chr1	182780181	182780893	peak564
Sde2	chr1	182781274	182782044	peak565
Lefty2	chr1	182818380	182818710	peak566
Lefty2	chr1	182819216	182819836	peak567
Pycr2	chr1	182834447	182835485	peak568
Tmem63a	chr1	182871975	182872701	peak569
Nvl	chr1	183073419	183074369	peak570
Nvl	chr1	183074475	183075296	peak571
Nvl	chr1	183075377	183075652	peak572
Cnih4	chr1	183081285	183081635	peak573
Wdr26	chr1	183141120	183141438	peak574
Wdr26	chr1	183142153	183142647	peak575
Wdr26	chr1	183181491	183181847	peak576
Lbr	chr1	183771570	183772343	peak577
Lbr	chr1	183772670	183773034	peak578
Enah	chr1	183947487	183947764	peak579
Enah	chr1	183947996	183948459	peak580
Enah	chr1	183948693	183949573	peak581
Enah	chr1	183950471	183951108	peak582
Enah	chr1	183957386	183957712	peak583
Enah	chr1	183958357	183959944	peak584
Enah	chr1	183960879	183961460	peak585
Degs1	chr1	184211646	184212572	peak586
Gm10517	chr1	184338508	184339056	peak587
Trp53bp2	chr1	184339406	184339901	peak588
Marc2	chr1	186669207	186669684	peak589
Rab3gap2	chr1	187028109	187028444	peak590
Rab3gap2	chr1	187033982	187034475	peak591
Iars2	chr1	187152383	187153254	peak592
Bpnt1	chr1	187155705	187155976	peak593
Bpnt1	chr1	187156100	187156615	peak594
Eprs	chr1	187186331	187186675	peak595
Eprs	chr1	187186928	187187576	peak596
Eprs	chr1	187187645	187188237	peak597
Lyplal1	chr1	187940722	187941079	peak598
Rrp15	chr1	188572515	188573002	peak599
Rrp15	chr1	188573381	188573699	peak600
Gpatch2	chr1	189039484	189039867	peak601
Kctd3	chr1	190831072	190831769	peak602
Cenpf	chr1	191511147	191511931	peak603
Ptpn14	chr1	191552286	191552665	peak604
Angel2	chr1	192751853	192752318	peak605
Angel2	chr1	192752907	192753508	peak606
Mfsd7b	chr1	192849430	192849956	peak607
Nsl1	chr1	192886287	192887614	peak608
Tmem206	chr1	193149855	193150309	peak609
Ppp2r5a	chr1	193219953	193220302	peak610
Ppp2r5a	chr1	193221245	193221647	peak611
Ppp2r5a	chr1	193221731	193222103	peak612
Dtl	chr1	193397960	193399450	peak613
Ints7	chr1	193399641	193400608	peak614
Lpgat1	chr1	193542560	193542861	peak615
Nek2	chr1	193645426	193645793	peak616
1700034H15Rik	chr1	193730855	193731299	peak617
Diexf	chr1	194955680	194956421	peak618
A130010J15Rik	chr1	194999004	194999518	peak619
A130010J15Rik	chr1	194999790	195000353	peak620
Cr1l	chr1	196957340	196957789	peak621
Cnksr3	chr10	3134503	3134858	peak622
Mtrf1l	chr10	4522824	4523356	peak623
Fbxo5	chr10	4539902	4540172	peak624
Fbxo5	chr10	4540604	4540888	peak625
Fbxo5	chr10	4541147	4543053	peak626
1700052N19Rik	chr10	5912929	5913946	peak627
Rmnd1	chr10	5914220	5915024	peak628
Zbtb2	chr10	5958994	5959360	peak629
Zbtb2	chr10	6012219	6012609	peak630
Akap12	chr10	6057370	6057636	peak631
Akap12	chr10	6077464	6077777	peak632
Akap12	chr10	6078206	6078675	peak633
Akap12	chr10	6079072	6080341	peak634
Akap12	chr10	6080414	6081392	peak635
Akap12	chr10	6103700	6104031	peak636
Mthfd1l	chr10	6372183	6372547	peak637
Mthfd1l	chr10	6372830	6373418	peak638
Mthfd1l	chr10	6405652	6405965	peak639
Lrp11	chr10	7309892	7310769	peak640
Lrp11	chr10	7335902	7337271	peak641
Pcmt1	chr10	7382740	7383685	peak642
Nup43	chr10	7387330	7388078	peak643
Lats1	chr10	7400487	7401044	peak644
Katna1	chr10	7445847	7446685	peak645
Ginm1	chr10	7500278	7500598	peak646
Ppil4	chr10	7512069	7513541	peak647
Tab2	chr10	7674970	7675274	peak648
Tab2	chr10	7676091	7676357	peak649
Sash1	chr10	8601035	8601310	peak650
Sash1	chr10	8605093	8605718	peak651
Sash1	chr10	8606325	8606665	peak652
Shprh	chr10	10869342	10869995	peak653
Fbxo30	chr10	11000301	11000997	peak654
Fbxo30	chr10	11001467	11002383	peak655
Utrn	chr10	12266716	12267286	peak656
Utrn	chr10	12267667	12268425	peak657
Utrn	chr10	12333344	12333960	peak658
Utrn	chr10	12587496	12587795	peak659
Utrn	chr10	12588653	12589429	peak660
Sf3b5	chr10	12728261	12728884	peak661
Ltv1	chr10	12912586	12912899	peak662
Pex3	chr10	13273069	13273363	peak663
Vta1	chr10	14424871	14425169	peak664
Cited2	chr10	17441650	17442087	peak665
Cited2	chr10	17442419	17442902	peak666
Cited2	chr10	17443097	17444146	peak667
Ccdc28a	chr10	17954485	17955053	peak668
Map7	chr10	19868220	19868515	peak669
Map7	chr10	19869294	19869735	peak670
4933406P04Rik	chr10	20031269	20032094	peak671
Bclaf1	chr10	20032256	20032701	peak672
Bclaf1	chr10	20032781	20033659	peak673
Mtfr2	chr10	20067648	20068128	peak674
Ahi1	chr10	20671647	20672121	peak675
Hbs1l	chr10	21015821	21016613	peak676
Sgk1	chr10	21548430	21548832	peak677
Sgk1	chr10	21549548	21550047	peak678
Sgk1	chr10	21566851	21567276	peak679
Sgk1	chr10	21568354	21568794	peak680
Sgk1	chr10	21656814	21657083	peak681
4930444G20Rik	chr10	21698542	21698922	peak682
4930444G20Rik	chr10	21699747	21700078	peak683
4930444G20Rik	chr10	21712349	21713405	peak684
4930444G20Rik	chr10	21713727	21714350	peak685
4930444G20Rik	chr10	21714525	21715119	peak686
4930444G20Rik	chr10	21715440	21715739	peak687
4930444G20Rik	chr10	21716172	21716472	peak688
Tbpl1	chr10	22450594	22450985	peak689
Tbpl1	chr10	22451492	22451810	peak690
Rps12	chr10	23504414	23506948	peak691
Rps12	chr10	23507246	23508350	peak692
Slc18b1	chr10	23532552	23532861	peak693
Ctgf	chr10	24315396	24315915	peak694
Enpp3	chr10	24554796	24555904	peak695
Med23	chr10	24583919	24584185	peak696
Med23	chr10	24589878	24590293	peak697
Epb4.1l2	chr10	25080101	25080610	peak698
Epb4.1l2	chr10	25102601	25103360	peak699
Ptprk	chr10	27793877	27794438	peak700
Ptprk	chr10	27794643	27795519	peak701
Ptprk	chr10	27795864	27796270	peak702
Echdc1	chr10	29032565	29033155	peak703
Rnf146	chr10	29082002	29082417	peak704
Cenpw	chr10	29919585	29920195	peak705
Trmt11	chr10	30319746	30320394	peak706
Ncoa7	chr10	30523174	30523440	peak707
Hddc2	chr10	31033314	31033908	peak708
Zufsp	chr10	33670504	33670856	peak709
Rwdd1	chr10	33738674	33739339	peak710
Rwdd1	chr10	33739753	33740127	peak711
Dse	chr10	33926466	33927064	peak712
Dse	chr10	33927207	33927899	peak713
Tspyl1	chr10	34002130	34002756	peak714
Tspyl1	chr10	34003192	34003513	peak715
Tspyl4	chr10	34016640	34016924	peak716
Nt5dc1	chr10	34137910	34138265	peak717
Hdac2	chr10	36694386	36695084	peak718
Marcks	chr10	36857498	36858659	peak719
Tube1	chr10	38853903	38854388	peak720
Rev3l	chr10	39450894	39451206	peak721
Rev3l	chr10	39452079	39452404	peak722
2010001E11Rik	chr10	39618451	39618957	peak723
G630090E17Rik	chr10	39679522	39679937	peak724
Rpf2	chr10	39966226	39966831	peak725
Gtf3c6	chr10	39976735	39977982	peak726
Amd1	chr10	40019748	40020344	peak727
Amd1	chr10	40020785	40021169	peak728
Cdk19	chr10	40067849	40068420	peak729
Cdk19	chr10	40069277	40070171	peak730
Cdc40	chr10	40602260	40602990	peak731
Fig4	chr10	41023285	41023551	peak732
Zbtb24	chr10	41170273	41170656	peak733
Cd164	chr10	41238377	41238695	peak734
Cd164	chr10	41239028	41240294	peak735
Sesn1	chr10	41529003	41529724	peak736
Foxo3	chr10	41994635	41995494	peak737
Foxo3	chr10	41995827	41996458	peak738
Foxo3	chr10	41996721	41997336	peak739
Foxo3	chr10	41997705	41998014	peak740
Lace1	chr10	42194513	42194818	peak741
Lace1	chr10	42197721	42198174	peak742
Snx3	chr10	42221902	42222932	peak743
Ostm1	chr10	42398762	42399125	peak744
Sec63	chr10	42481858	42482342	peak745
Pdss2	chr10	42940542	42941102	peak746
Pdss2	chr10	42941737	42942003	peak747
Bend3	chr10	43197003	43197283	peak748
Bend3	chr10	43197899	43198751	peak749
Bend3	chr10	43199785	43200579	peak750
1700021F05Rik	chr10	43259829	43260715	peak751
Cd24a	chr10	43299178	43299543	peak752
Cd24a	chr10	43299753	43300078	peak753
Rtn4ip1	chr10	43621642	43622101	peak754
Atg5	chr10	43987583	43987963	peak755
Atg5	chr10	43988346	43989024	peak756
Prdm1	chr10	44160554	44161968	peak757
Prep	chr10	44787054	44787420	peak758
Lin28b	chr10	45189091	45189427	peak759
NONE	chr10	46538998	46539324	peak760
Ascc3	chr10	50312599	50313126	peak761
Dcbld1	chr10	51953509	51954267	peak762
Gopc	chr10	52101278	52101684	peak763
Nus1	chr10	52137383	52138490	peak764
Asf1a	chr10	53316727	53317284	peak765
Asf1a	chr10	53317551	53318529	peak766
Mcm9	chr10	53348698	53348995	peak767
Mcm9	chr10	53349214	53349556	peak768
Gja1	chr10	56097132	56099368	peak769
Hsf2	chr10	57206705	57207004	peak770
Serinc1	chr10	57251410	57252276	peak771
Gcc2	chr10	57718268	57718932	peak772
Ranbp2	chr10	57908914	57909459	peak773
Ranbp2	chr10	57909677	57910442	peak774
Ccdc138	chr10	57959760	57960580	peak775
Ccdc138	chr10	57960780	57961061	peak776
Ccdc138	chr10	57961281	57961635	peak777
Sept10	chr10	58683876	58685272	peak778
P4ha1	chr10	58786191	58786874	peak779
Micu1	chr10	59165492	59165929	peak780
Dnajb12	chr10	59342316	59342749	peak781
Dnajb12	chr10	59342975	59343403	peak782
Ddit4	chr10	59413750	59414526	peak783
Ddit4	chr10	59415075	59415388	peak784
Ascc1	chr10	59464863	59465829	peak785
Anapc16	chr10	59466099	59466407	peak786
Anapc16	chr10	59466466	59467013	peak787
Psap	chr10	59740486	59740776	peak788
Sgpl1	chr10	60609612	60610368	peak789
Pald1	chr10	60845259	60846053	peak790
Nodal	chr10	60881052	60881812	peak791
Eif4ebp2	chr10	60914569	60915321	peak792
Ppa1	chr10	61110789	61111188	peak793
Ppa1	chr10	61111417	61111987	peak794
Sar1a	chr10	61143339	61143620	peak795
Tysnd1	chr10	61158297	61158998	peak796
H2afy2	chr10	61246270	61246588	peak797
2010107G23Rik	chr10	61573455	61573753	peak798
Supv3l1	chr10	61911656	61912659	peak799
Vps26a	chr10	61948603	61949316	peak800
Ddx21	chr10	62063590	62064024	peak801
Ddx21	chr10	62064073	62065055	peak802
Ddx21	chr10	62065147	62065749	peak803
Ddx50	chr10	62113179	62113937	peak804
Ddx50	chr10	62114540	62114862	peak805
Ccar1	chr10	62254246	62254543	peak806
Ccar1	chr10	62254748	62255028	peak807
Ccar1	chr10	62255247	62256187	peak808
Tet1	chr10	62345599	62345932	peak809
Tet1	chr10	62347561	62350320	peak810
Tet1	chr10	62350813	62351121	peak811
Tet1	chr10	62351997	62352385	peak812
Tet1	chr10	62352918	62354852	peak813
Tet1	chr10	62355061	62355643	peak814
Tet1	chr10	62356415	62357281	peak815
Tet1	chr10	62357608	62358238	peak816
Tet1	chr10	62358696	62359005	peak817
Tet1	chr10	62359088	62359488	peak818
Tet1	chr10	62360009	62360514	peak819
Tet1	chr10	62360734	62361394	peak820
Tet1	chr10	62361465	62361786	peak821
Slc25a16	chr10	62383584	62383921	peak822
Dna2	chr10	62409244	62409639	peak823
Dna2	chr10	62409773	62410247	peak824
Rufy2	chr10	62443101	62443520	peak825
Hnrnph3	chr10	62485310	62486630	peak826
Pbld2	chr10	62486830	62487724	peak827
Herc4	chr10	62705780	62706163	peak828
1700120B22Rik	chr10	62706629	62707663	peak829
Sirt1	chr10	62800384	62801081	peak830
Dnajc12	chr10	62845021	62845341	peak831
Ctnna3	chr10	62892396	62892754	peak832
Reep3	chr10	66465129	66465570	peak833
Reep3	chr10	66465765	66466033	peak834
Reep3	chr10	66466225	66466811	peak835
Reep3	chr10	66467290	66467998	peak836
Reep3	chr10	66559335	66559621	peak837
Reep3	chr10	66559798	66560942	peak838
Nrbf2	chr10	66747208	66747984	peak839
Ado	chr10	67010811	67011553	peak840
Ado	chr10	67011824	67012139	peak841
Rtkn2	chr10	67442542	67442903	peak842
Arid5b	chr10	67597696	67598160	peak843
Arid5b	chr10	67598223	67598678	peak844
Arid5b	chr10	67598728	67599493	peak845
Arid5b	chr10	67599721	67600041	peak846
Arid5b	chr10	67600615	67601216	peak847
Cdk1	chr10	68814357	68815639	peak848
Ccdc6	chr10	69558148	69558758	peak849
Ccdc6	chr10	69559058	69559727	peak850
Ccdc6	chr10	69560134	69560532	peak851
Fam13c	chr10	69904244	69904563	peak852
Phyhipl	chr10	70062631	70063135	peak853
4930533K18Rik	chr10	70300481	70301181	peak854
4930533K18Rik	chr10	70305832	70306099	peak855
Tfam	chr10	70699906	70700760	peak856
Ube2d1	chr10	70747435	70747955	peak857
Cisd1	chr10	70807166	70807606	peak858
Cisd1	chr10	70807817	70808544	peak859
Ipmk	chr10	70809273	70809554	peak860
Ipmk	chr10	70809660	70810075	peak861
Ipmk	chr10	70810712	70811569	peak862
Zwint	chr10	72116900	72117287	peak863
Zwint	chr10	72117675	72118496	peak864
Specc1l	chr10	74675083	74675609	peak865
Snrpd3	chr10	74980362	74980628	peak866
Snrpd3	chr10	74980757	74981696	peak867
Cabin1	chr10	75226516	75226965	peak868
Cabin1	chr10	75227261	75227895	peak869
Ddt	chr10	75235617	75235954	peak870
Gstt2	chr10	75297115	75298144	peak871
Gstt2	chr10	75299051	75299399	peak872
Gstt2	chr10	75299532	75299992	peak873
Gstt2	chr10	75300477	75300986	peak874
Mif	chr10	75321667	75323036	peak875
Derl3	chr10	75343011	75343284	peak876
Derl3	chr10	75343614	75344246	peak877
Derl3	chr10	75345406	75346050	peak878
Smarcb1	chr10	75383890	75384940	peak879
Mmp11	chr10	75394805	75395097	peak880
Chchd10	chr10	75398623	75399368	peak881
Chchd10	chr10	75399590	75400372	peak882
Gm867	chr10	75401100	75401413	peak883
Zfp280b	chr10	75490164	75490432	peak884
Zfp280b	chr10	75495339	75496446	peak885
Pcnt	chr10	75905060	75905508	peak886
Pcnt	chr10	75905855	75906365	peak887
Mcm3ap	chr10	75931042	75931554	peak888
Ybey	chr10	75931623	75932143	peak889
Lss	chr10	75994482	75994932	peak890
Pcbp3	chr10	76424165	76424585	peak891
Slc19a1	chr10	76495455	76495818	peak892
Col18a1	chr10	76627992	76629210	peak893
Col18a1	chr10	76654364	76654679	peak894
Pofut2	chr10	76722123	76722603	peak895
Fam207a	chr10	76978099	76978523	peak896
Fam207a	chr10	76978805	76979266	peak897
Pttg1ip	chr10	77044537	77044894	peak898
Sumo3	chr10	77069373	77069996	peak899
Ube2g2	chr10	77085133	77085664	peak900
Lrrc3	chr10	77364894	77365184	peak901
1810043G02Rik	chr10	77440738	77441053	peak902
Pfkl	chr10	77471527	77471976	peak903
Pfkl	chr10	77472173	77472514	peak904
Pfkl	chr10	77472563	77472882	peak905
Aire	chr10	77511688	77511987	peak906
Aire	chr10	77512842	77513471	peak907
D10Jhu81e	chr10	77632057	77632444	peak908
Pwp2	chr10	77647303	77647844	peak909
Gm10146	chr10	77814399	77814775	peak910
Rrp1	chr10	77875103	77875657	peak911
Cstb	chr10	77888471	77888793	peak912
Pdxk	chr10	77927156	77927509	peak913
2610008E11Rik	chr10	78559821	78560135	peak914
Ppap2c	chr10	78996108	78996468	peak915
Mier2	chr10	79017079	79017510	peak916
Mier2	chr10	79017787	79018323	peak917
Tpgs1	chr10	79131837	79134265	peak918
Cdc34	chr10	79145147	79146102	peak919
Bsg	chr10	79167285	79168101	peak920
Rnf126	chr10	79228615	79229183	peak921
Ptbp1	chr10	79315617	79316924	peak922
Ptbp1	chr10	79317367	79318893	peak923
Med16	chr10	79371428	79371797	peak924
Arid3a	chr10	79389188	79389461	peak925
Wdr18	chr10	79422888	79423812	peak926
Tmem259	chr10	79446324	79446778	peak927
Cnn2	chr10	79450781	79451772	peak928
Abca7	chr10	79459427	79459695	peak929
Polr2e	chr10	79501379	79502407	peak930
Polr2e	chr10	79502801	79503102	peak931
Gpx4	chr10	79509977	79510604	peak932
Gpx4	chr10	79515059	79515446	peak933
Gpx4	chr10	79515682	79516012	peak934
Gpx4	chr10	79516449	79517487	peak935
Sbno2	chr10	79565212	79565478	peak936
Stk11	chr10	79577628	79578191	peak937
Stk11	chr10	79578581	79578890	peak938
Stk11	chr10	79579044	79579732	peak939
Atp5d	chr10	79603793	79604070	peak940
Atp5d	chr10	79605088	79605688	peak941
Midn	chr10	79611554	79612065	peak942
Midn	chr10	79612489	79612850	peak943
Midn	chr10	79613579	79614083	peak944
Midn	chr10	79614171	79614543	peak945
Cirbp	chr10	79630519	79630970	peak946
Cirbp	chr10	79631074	79631516	peak947
1600002K03Rik	chr10	79635593	79635904	peak948
1600002K03Rik	chr10	79636072	79636484	peak949
Mum1	chr10	79689613	79690179	peak950
Ndufs7	chr10	79712194	79712816	peak951
Dazap1	chr10	79727803	79728687	peak952
Rps15	chr10	79755226	79756680	peak953
2310011J03Rik	chr10	79782823	79783261	peak954
Mex3d	chr10	79849596	79849901	peak955
Mex3d	chr10	79850617	79851060	peak956
Mbd3	chr10	79858427	79858742	peak957
Mbd3	chr10	79860368	79861587	peak958
Mbd3	chr10	79861805	79862131	peak959
Mbd3	chr10	79862692	79863322	peak960
Uqcr11	chr10	79868860	79869534	peak961
Tcf3	chr10	79895249	79896299	peak962
Rexo1	chr10	80023635	80024585	peak963
Rexo1	chr10	80024719	80025222	peak964
Klf16	chr10	80038718	80039131	peak965
Klf16	chr10	80039440	80039710	peak966
Klf16	chr10	80040794	80041214	peak967
Abhd17a	chr10	80052137	80052839	peak968
Scamp4	chr10	80065620	80066711	peak969
Scamp4	chr10	80069461	80069751	peak970
Csnk1g2	chr10	80085752	80086442	peak971
Btbd2	chr10	80118578	80119008	peak972
Mknk2	chr10	80138341	80138780	peak973
Mknk2	chr10	80139567	80140306	peak974
Ap3d1	chr10	80204285	80204952	peak975
Dot1l	chr10	80217399	80217711	peak976
Dot1l	chr10	80218378	80218709	peak977
Sf3a2	chr10	80260162	80261285	peak978
Plekhj1	chr10	80261335	80262563	peak979
Oaz1	chr10	80289407	80290534	peak980
Lsm7	chr10	80317264	80317898	peak981
Sppl2b	chr10	80318155	80318496	peak982
Timm13	chr10	80362322	80363551	peak983
Lmnb2	chr10	80380489	80380940	peak984
Gadd45b	chr10	80392981	80393366	peak985
Sgta	chr10	80522348	80522917	peak986
Thop1	chr10	80532863	80533692	peak987
Map2k2	chr10	80567814	80569023	peak988
Zbtb7a	chr10	80598835	80599893	peak989
Zbtb7a	chr10	80600828	80601879	peak990
Pias4	chr10	80630813	80631498	peak991
Eef2	chr10	80637017	80637759	peak992
Eef2	chr10	80638677	80639191	peak993
Eef2	chr10	80639438	80640779	peak994
Mrpl54	chr10	80729435	80729759	peak995
Apba3	chr10	80731012	80731525	peak996
Pip5k1c	chr10	80755744	80756037	peak997
Cactin	chr10	80783967	80784538	peak998
Hmg20b	chr10	80812596	80813086	peak999
Hmg20b	chr10	80813542	80813942	peak1000
Mfsd12	chr10	80820396	80820902	peak1001
Fzr1	chr10	80840233	80841217	peak1002
Fzr1	chr10	80841718	80842103	peak1003
Dohh	chr10	80847213	80848303	peak1004
Ncln	chr10	80958200	80959098	peak1005
Gna11	chr10	81007134	81007691	peak1006
Gna11	chr10	81008061	81008498	peak1007
Aes	chr10	81022363	81022761	peak1008
BC025920	chr10	81068258	81068582	peak1009
BC025920	chr10	81069144	81069565	peak1010
Sirt6	chr10	81089748	81090326	peak1011
Ankrd24	chr10	81105848	81106434	peak1012
Ankrd24	chr10	81106603	81107093	peak1013
AU041133	chr10	81590759	81591044	peak1014
Gm4924	chr10	81817009	81817325	peak1015
1190007I07Rik	chr10	82085461	82085862	peak1016
Tdg	chr10	82092059	82092407	peak1017
Tdg	chr10	82092758	82093488	peak1018
Hcfc2	chr10	82161867	82162135	peak1019
Nfyb	chr10	82225781	82226306	peak1020
Nfyb	chr10	82227007	82227489	peak1021
Txnrd1	chr10	82322007	82322527	peak1022
Txnrd1	chr10	82322935	82323791	peak1023
D10Wsu102e	chr10	82822967	82823667	peak1024
A230046K03Rik	chr10	83006976	83007427	peak1025
Appl2	chr10	83111059	83111426	peak1026
Ckap4	chr10	83996084	83996365	peak1027
Tcp11l2	chr10	84039416	84039840	peak1028
Polr3b	chr10	84085586	84086294	peak1029
Ric8b	chr10	84380199	84380866	peak1030
Fhl4	chr10	84564513	84565242	peak1031
AI597468	chr10	84565549	84566192	peak1032
Cry1	chr10	84646802	84648089	peak1033
Pwp1	chr10	85334635	85335292	peak1034
Prdm4	chr10	85378822	85379672	peak1035
D10Wsu52e	chr10	85419736	85420680	peak1036
Fbxo7	chr10	85484623	85485069	peak1037
Hsp90b1	chr10	86167180	86168185	peak1038
BC030307	chr10	86168862	86169632	peak1039
Parpbp	chr10	87609072	87609652	peak1040
Nup37	chr10	87609801	87610464	peak1041
Gnptab	chr10	87842171	87842681	peak1042
Arl1	chr10	88193809	88194133	peak1043
Arl1	chr10	88194199	88194574	peak1044
Utp20	chr10	88288648	88289647	peak1045
Scyl2	chr10	89148295	89148967	peak1046
Actr6	chr10	89194494	89194871	peak1047
Uhrf1bp1l	chr10	89207763	89208076	peak1048
Uhrf1bp1l	chr10	89208382	89208724	peak1049
Apaf1	chr10	90544950	90545334	peak1050
Slc25a3	chr10	90585674	90586716	peak1051
Tmpo	chr10	90632065	90632493	peak1052
Tmpo	chr10	90632775	90633646	peak1053
Tmpo	chr10	90633780	90634324	peak1054
Tmpo	chr10	90634485	90635178	peak1055
Tmpo	chr10	90643497	90644450	peak1056
Tmpo	chr10	90645055	90645624	peak1057
Cdk17	chr10	92623845	92624613	peak1058
Elk3	chr10	92741478	92741846	peak1059
Elk3	chr10	92772708	92772975	peak1060
Lta4h	chr10	92916176	92916723	peak1061
Snrpf	chr10	93051563	93052281	peak1062
Usp44	chr10	93296596	93297042	peak1063
Metap2	chr10	93351967	93352381	peak1064
Tmcc3	chr10	93977749	93978176	peak1065
Ccdc41	chr10	94150732	94151325	peak1066
Ccdc41	chr10	94151498	94152037	peak1067
Cradd	chr10	94680836	94681946	peak1068
Cradd	chr10	94684334	94684693	peak1069
Cradd	chr10	94726985	94727572	peak1070
Cradd	chr10	94773840	94774118	peak1071
Cradd	chr10	94784504	94784924	peak1072
Cradd	chr10	94785037	94785439	peak1073
Cradd	chr10	94785955	94786610	peak1074
Socs2	chr10	94876776	94878027	peak1075
Socs2	chr10	94878281	94879381	peak1076
Socs2	chr10	94879981	94880558	peak1077
Mrpl42	chr10	94964008	94964601	peak1078
Ube2n	chr10	94976629	94977397	peak1079
Ube2n	chr10	94977751	94978041	peak1080
Ube2n	chr10	94978187	94978695	peak1081
Nudt4	chr10	95026013	95026454	peak1082
Eea1	chr10	95354440	95354718	peak1083
Eea1	chr10	95355239	95355979	peak1084
Eea1	chr10	95356357	95356639	peak1085
Eea1	chr10	95356714	95357130	peak1086
Eea1	chr10	95402703	95403078	peak1087
Btg1	chr10	96079855	96080782	peak1088
Btg1	chr10	96184483	96184883	peak1089
Btg1	chr10	96184948	96185229	peak1090
Atp2b1	chr10	98377345	98377618	peak1091
Poc1b	chr10	98569847	98570206	peak1092
Dusp6	chr10	98723414	98725553	peak1093
Dusp6	chr10	98725976	98727798	peak1094
Tmtc3	chr10	99949429	99949828	peak1095
Slc6a15	chr10	102830581	102830981	peak1096
Mettl25	chr10	105278202	105279412	peak1097
Ppp1r12a	chr10	107598363	107599010	peak1098
Ppp1r12a	chr10	107599143	107600632	peak1099
Pawr	chr10	107721436	107721702	peak1100
Pawr	chr10	107722237	107722804	peak1101
Pawr	chr10	107724522	107724788	peak1102
Pawr	chr10	107735305	107736011	peak1103
Pawr	chr10	107769244	107769627	peak1104
Pawr	chr10	107770229	107770628	peak1105
Pawr	chr10	107871238	107871993	peak1106
E2f7	chr10	110181819	110182169	peak1107
E2f7	chr10	110182587	110183209	peak1108
Csrp2	chr10	110357329	110357595	peak1109
Csrp2	chr10	110357762	110358035	peak1110
Zdhhc17	chr10	110446436	110447092	peak1111
Osbpl8	chr10	110601986	110602593	peak1112
Nap1l1	chr10	110910778	110911415	peak1113
Krr1	chr10	111409848	111410615	peak1114
Atxn7l3b	chr10	112365584	112366010	peak1115
Tbc1d15	chr10	114687956	114688468	peak1116
Rab21	chr10	114752655	114753297	peak1117
Tmem19	chr10	114799606	114800059	peak1118
Thap2	chr10	114821161	114821755	peak1119
Zfc3h1	chr10	114822047	114823131	peak1120
Cnot2	chr10	116017348	116018147	peak1121
Cnot2	chr10	116018354	116019261	peak1122
Cct2	chr10	116499595	116500864	peak1123
Yeats4	chr10	116660767	116661529	peak1124
Yeats4	chr10	116661589	116661870	peak1125
Cpsf6	chr10	116812756	116813555	peak1126
Mdm2	chr10	117146496	117147803	peak1127
Mdm2	chr10	117148067	117148645	peak1128
Mdm2	chr10	117148716	117149097	peak1129
Nup107	chr10	117229253	117229721	peak1130
Rap1b	chr10	117282299	117282578	peak1131
Dyrk2	chr10	118305774	118306105	peak1132
Cand1	chr10	118675840	118677137	peak1133
Cand1	chr10	118677355	118678269	peak1134
Helb	chr10	119548956	119549306	peak1135
Helb	chr10	119549391	119549979	peak1136
Helb	chr10	119550301	119550787	peak1137
Irak3	chr10	119603321	119603651	peak1138
Irak3	chr10	119605862	119607051	peak1139
Irak3	chr10	119607190	119607470	peak1140
Tmbim4	chr10	119645822	119646152	peak1141
Llph	chr10	119664098	119664983	peak1142
Lemd3	chr10	120416058	120416397	peak1143
Gns	chr10	120802388	120802871	peak1144
Rassf3	chr10	120912473	120912939	peak1145
Rassf3	chr10	120913704	120913972	peak1146
Xpot	chr10	121062432	121063501	peak1147
Xpot	chr10	121063642	121064459	peak1148
Xpot	chr10	121065388	121065779	peak1149
BC048403	chr10	121177046	121177547	peak1150
Tmem5	chr10	121533386	121534133	peak1151
Mon2	chr10	122421950	122422819	peak1152
Mon2	chr10	122423475	122424131	peak1153
Usp15	chr10	122632948	122633362	peak1154
Usp15	chr10	122634274	122634635	peak1155
Xrcc6bp1	chr10	126342441	126342975	peak1156
Ctdsp2	chr10	126416289	126416605	peak1157
Ctdsp2	chr10	126417006	126417327	peak1158
Tsfm	chr10	126467217	126467858	peak1159
Mettl1	chr10	126478381	126479424	peak1160
Cdk4	chr10	126500664	126501804	peak1161
Tspan31	chr10	126506490	126507344	peak1162
Tspan31	chr10	126507554	126508143	peak1163
Os9	chr10	126557739	126558090	peak1164
Arhgef25	chr10	126625293	126625837	peak1165
Dtx3	chr10	126632293	126632686	peak1166
Pip4k2c	chr10	126648030	126648648	peak1167
Dctn2	chr10	126703371	126704192	peak1168
Mbd6	chr10	126725136	126725506	peak1169
Ddit3	chr10	126726835	126727350	peak1170
Ddit3	chr10	126727887	126728457	peak1171
Mars	chr10	126748036	126748708	peak1172
Gli1	chr10	126777919	126778218	peak1173
Inhbc	chr10	126817110	126817447	peak1174
Inhbc	chr10	126818560	126818881	peak1175
Shmt2	chr10	126958522	126959436	peak1176
Nab2	chr10	127095500	127095876	peak1177
Tmem194	chr10	127114222	127114585	peak1178
Prim1	chr10	127452338	127452724	peak1179
Naca	chr10	127471897	127472540	peak1180
Naca	chr10	127472748	127474002	peak1181
Naca	chr10	127474327	127474627	peak1182
Ptges3	chr10	127494939	127495895	peak1183
Baz2a	chr10	127496015	127497508	peak1184
Atp5b	chr10	127520308	127521519	peak1185
Atp5b	chr10	127529270	127529683	peak1186
Atp5b	chr10	127529999	127530357	peak1187
Atp5b	chr10	127531360	127531783	peak1188
Atp5b	chr10	127533940	127534856	peak1189
Gls2	chr10	127622511	127622785	peak1190
Gls2	chr10	127631795	127632237	peak1191
Spryd4	chr10	127648280	127648842	peak1192
Spryd4	chr10	127648898	127649191	peak1193
Timeless	chr10	127668585	127669031	peak1194
Timeless	chr10	127669140	127669914	peak1195
Stat2	chr10	127707774	127708100	peak1196
Pan2	chr10	127739676	127740218	peak1197
Pan2	chr10	127740403	127741286	peak1198
Cnpy2	chr10	127758516	127759435	peak1199
Cnpy2	chr10	127759490	127760589	peak1200
Cs	chr10	127774947	127775570	peak1201
Coq10a	chr10	127805361	127805671	peak1202
Ankrd52	chr10	127814261	127814926	peak1203
Nabp2	chr10	127846329	127846758	peak1204
Rnf41	chr10	127848075	127848526	peak1205
Rnf41	chr10	127849021	127849594	peak1206
Smarcc2	chr10	127895714	127896136	peak1207
Myl6	chr10	127930244	127930901	peak1208
Myl6	chr10	127931474	127931873	peak1209
Esyt1	chr10	127962348	127962821	peak1210
Zc3h10	chr10	127983823	127984579	peak1211
Rpl41	chr10	127985139	127986123	peak1212
Pa2g4	chr10	128000770	128001415	peak1213
Pa2g4	chr10	128001536	128003060	peak1214
Pa2g4	chr10	128003687	128003970	peak1215
Erbb3	chr10	128027120	128027654	peak1216
Rps26	chr10	128061879	128063600	peak1217
Suox	chr10	128106113	128106677	peak1218
Rab5b	chr10	128132490	128133264	peak1219
Cdk2	chr10	128141304	128142040	peak1220
Wibg	chr10	128184896	128185612	peak1221
Wibg	chr10	128185706	128186356	peak1222
Tmem198b	chr10	128240950	128241243	peak1223
Tmem198b	chr10	128241688	128242452	peak1224
Sarnp	chr10	128259006	128260082	peak1225
Cd63	chr10	128347074	128347853	peak1226
Bloc1s1	chr10	128360140	128360572	peak1227
Vmn2r87	chr10	129979346	129979975	peak1228
Drg1	chr11	3165439	3166402	peak1229
Drg1	chr11	3166659	3167177	peak1230
Patz1	chr11	3188713	3189307	peak1231
Patz1	chr11	3189747	3190154	peak1232
Patz1	chr11	3190355	3192820	peak1233
Pik3ip1	chr11	3231897	3232187	peak1234
Limk2	chr11	3270645	3271185	peak1235
Limk2	chr11	3308593	3309045	peak1236
Rnf185	chr11	3351533	3352276	peak1237
Rnf185	chr11	3352535	3352956	peak1238
Smtn	chr11	3438862	3439215	peak1239
Morc2a	chr11	3547815	3549074	peak1240
Morc2a	chr11	3549287	3549873	peak1241
Pes1	chr11	3863944	3865017	peak1242
Mtfp1	chr11	3994720	3995452	peak1243
Mtfp1	chr11	3996299	3996566	peak1244
Mtfp1	chr11	3996959	3997550	peak1245
Rnf215	chr11	4035266	4035667	peak1246
Sf3a1	chr11	4060426	4061168	peak1247
Tbc1d10a	chr11	4086824	4087307	peak1248
Gatsl3	chr11	4118335	4118640	peak1249
Lif	chr11	4166875	4167198	peak1250
Mtmr3	chr11	4494015	4494668	peak1251
Ascc2	chr11	4537711	4538026	peak1252
Uqcr10	chr11	4603698	4604339	peak1253
Zmat5	chr11	4604710	4605151	peak1254
Nf2	chr11	4703459	4703970	peak1255
Nf2	chr11	4704295	4704888	peak1256
Nf2	chr11	4705379	4706214	peak1257
Nf2	chr11	4706700	4707345	peak1258
Nf2	chr11	4707885	4708403	peak1259
Nf2	chr11	4748360	4748704	peak1260
Nf2	chr11	4748761	4749403	peak1261
Nf2	chr11	4749809	4750096	peak1262
Nipsnap1	chr11	4774165	4774652	peak1263
Thoc5	chr11	4795047	4795789	peak1264
Gas2l1	chr11	4964848	4965258	peak1265
Ewsr1	chr11	4997622	5000424	peak1266
Znrf3	chr11	5343782	5344070	peak1267
Znrf3	chr11	5377205	5377620	peak1268
Znrf3	chr11	5377902	5378303	peak1269
Xbp1	chr11	5421037	5421659	peak1270
Ccdc117	chr11	5441380	5441863	peak1271
Mrps24	chr11	5606996	5607620	peak1272
Urgcp	chr11	5640633	5641005	peak1273
Urgcp	chr11	5661745	5662342	peak1274
Dbnl	chr11	5687697	5688370	peak1275
Dbnl	chr11	5688712	5689246	peak1276
Polm	chr11	5737384	5737743	peak1277
Pold2	chr11	5777422	5778157	peak1278
Pold2	chr11	5778511	5778928	peak1279
Pold2	chr11	5779254	5779648	peak1280
Ykt6	chr11	5855820	5856230	peak1281
Nudcd3	chr11	6099574	6100501	peak1282
Ddx56	chr11	6166852	6167726	peak1283
Ddx56	chr11	6167886	6168335	peak1284
Tmed4	chr11	6174223	6174773	peak1285
Ogdh	chr11	6191552	6191987	peak1286
Ogdh	chr11	6192097	6192507	peak1287
Zmiz2	chr11	6266315	6267138	peak1288
Zmiz2	chr11	6288886	6289315	peak1289
Zmiz2	chr11	6289645	6290131	peak1290
Ppia	chr11	6314885	6315678	peak1291
Ppia	chr11	6315751	6317132	peak1292
Ppia	chr11	6317193	6317500	peak1293
H2afv	chr11	6343465	6343940	peak1294
H2afv	chr11	6344865	6345262	peak1295
Purb	chr11	6375361	6375745	peak1296
Purb	chr11	6376206	6376750	peak1297
Myo1g	chr11	6426170	6426991	peak1298
Myo1g	chr11	6427224	6428718	peak1299
Myo1g	chr11	6428978	6429747	peak1300
Ccm2	chr11	6446105	6446737	peak1301
Ccm2	chr11	6447137	6447610	peak1302
Tbrg4	chr11	6524515	6527025	peak1303
Adcy1	chr11	6794263	6794868	peak1304
Tns3	chr11	8473374	8473668	peak1305
Tns3	chr11	8474152	8475511	peak1306
Tns3	chr11	8523393	8525208	peak1307
Tns3	chr11	8563615	8564504	peak1308
Hus1	chr11	8910753	8911205	peak1309
Upp1	chr11	9018653	9019219	peak1310
Fignl1	chr11	11708053	11708966	peak1311
Fignl1	chr11	11709085	11709773	peak1312
Fignl1	chr11	11709834	11710516	peak1313
Fignl1	chr11	11721986	11722371	peak1314
Sec61g	chr11	16407222	16408815	peak1315
Sec61g	chr11	16491874	16492152	peak1316
Sec61g	chr11	16492264	16492590	peak1317
Fbxo48	chr11	16850774	16851075	peak1318
Fbxo48	chr11	16851431	16852090	peak1319
Ppp3r1	chr11	17059344	17060373	peak1320
Pno1	chr11	17110772	17112586	peak1321
C1d	chr11	17157563	17158317	peak1322
Etaa1	chr11	17852910	17853875	peak1323
Spred2	chr11	19748263	19748539	peak1324
Spred2	chr11	19749152	19749626	peak1325
Spred2	chr11	19824415	19825655	peak1326
Spred2	chr11	19883235	19883733	peak1327
Spred2	chr11	19886855	19887259	peak1328
Actr2	chr11	19960534	19960833	peak1329
Actr2	chr11	20013225	20014096	peak1330
Actr2	chr11	20040612	20041161	peak1331
Rab1	chr11	20066243	20066509	peak1332
Rab1	chr11	20101403	20102311	peak1333
Rab1	chr11	20102362	20102637	peak1334
Cep68	chr11	20148516	20149415	peak1335
Cep68	chr11	20149562	20150014	peak1336
Slc1a4	chr11	20231892	20232599	peak1337
Sertad2	chr11	20377773	20378060	peak1338
Sertad2	chr11	20442055	20442518	peak1339
Sertad2	chr11	20443329	20443858	peak1340
Sertad2	chr11	20532089	20532383	peak1341
Aftph	chr11	20640746	20641081	peak1342
Aftph	chr11	20641901	20642228	peak1343
Lgalsl	chr11	20730408	20730758	peak1344
Vps54	chr11	21138197	21138844	peak1345
Vps54	chr11	21139347	21140530	peak1346
Ugp2	chr11	21270139	21270756	peak1347
Mdh1	chr11	21471319	21471716	peak1348
Ehbp1	chr11	22186366	22186646	peak1349
Ehbp1	chr11	22187475	22187898	peak1350
Tmem17	chr11	22412109	22413103	peak1351
Tmem17	chr11	22520030	22520312	peak1352
Tmem17	chr11	22521376	22521860	peak1353
B3gnt2	chr11	22757794	22759489	peak1354
B3gnt2	chr11	22759893	22760470	peak1355
Zrsr1	chr11	22872123	22872606	peak1356
Zrsr1	chr11	22872658	22872954	peak1357
Zrsr1	chr11	22873312	22873686	peak1358
Commd1	chr11	22881582	22882380	peak1359
Cct4	chr11	22890634	22891725	peak1360
Xpo1	chr11	23156010	23157367	peak1361
Usp34	chr11	23205695	23206633	peak1362
Usp34	chr11	23207208	23207906	peak1363
Ahsa2	chr11	23397509	23397911	peak1364
Pus10	chr11	23565195	23565917	peak1365
Pex13	chr11	23566248	23566828	peak1366
Papolg	chr11	23794491	23795202	peak1367
Bcl11a	chr11	23981944	23982228	peak1368
5730522E02Rik	chr11	26110599	26110923	peak1369
Fancl	chr11	26286964	26287457	peak1370
Gm6899	chr11	26493230	26493496	peak1371
Pnpt1	chr11	29030815	29031470	peak1372
Smek2	chr11	29072081	29072611	peak1373
Smek2	chr11	29072988	29073639	peak1374
Ccdc88a	chr11	29273640	29274656	peak1375
Prorsd1	chr11	29414486	29415039	peak1376
Prorsd1	chr11	29415154	29415822	peak1377
Mtif2	chr11	29425955	29426969	peak1378
Rps27a	chr11	29446649	29449036	peak1379
Rtn4	chr11	29592978	29593362	peak1380
Rtn4	chr11	29594401	29594901	peak1381
Eml6	chr11	29926283	29926667	peak1382
Sptbn1	chr11	30097542	30098197	peak1383
Acyp2	chr11	30549226	30549693	peak1384
Psme4	chr11	30649939	30650244	peak1385
Psme4	chr11	30655285	30655586	peak1386
Psme4	chr11	30671303	30671643	peak1387
Psme4	chr11	30672004	30672828	peak1388
Erlec1	chr11	30853616	30854041	peak1389
Chac2	chr11	30885948	30886312	peak1390
Stc2	chr11	31268792	31269845	peak1391
Snrnp25	chr11	32105521	32105787	peak1392
Rhbdf1	chr11	32121550	32121994	peak1393
Mpg	chr11	32126556	32127041	peak1394
Nprl3	chr11	32166992	32167637	peak1395
Ubtd2	chr11	32355497	32356003	peak1396
Fbxw11	chr11	32541923	32542246	peak1397
Fbxw11	chr11	32542505	32542828	peak1398
Npm1	chr11	33060507	33060915	peak1399
Npm1	chr11	33061158	33061568	peak1400
Npm1	chr11	33061690	33063067	peak1401
Npm1	chr11	33063420	33064096	peak1402
Ranbp17	chr11	33412108	33412843	peak1403
Ranbp17	chr11	33413098	33413640	peak1404
Ranbp17	chr11	33426378	33427091	peak1405
Ranbp17	chr11	33430037	33430685	peak1406
Ranbp17	chr11	33432820	33433192	peak1407
Ranbp17	chr11	33434848	33435207	peak1408
Ranbp17	chr11	33435358	33437085	peak1409
Ranbp17	chr11	33437876	33438196	peak1410
Ranbp17	chr11	33443428	33443872	peak1411
Spdl1	chr11	34646680	34647123	peak1412
Spdl1	chr11	34647191	34647767	peak1413
Slit3	chr11	35201083	35201350	peak1414
Slit3	chr11	35201600	35203192	peak1415
Pank3	chr11	35583357	35583838	peak1416
Pank3	chr11	35583916	35584283	peak1417
Rars	chr11	35647032	35648032	peak1418
Rars	chr11	35653409	35653797	peak1419
Mat2b	chr11	40505456	40506045	peak1420
Mat2b	chr11	40506453	40507299	peak1421
Mat2b	chr11	40507643	40508457	peak1422
Hmmr	chr11	40546319	40546920	peak1423
Nudcd2	chr11	40547174	40548795	peak1424
Ccng1	chr11	40567994	40568786	peak1425
Slu7	chr11	43247293	43247692	peak1426
Ccnjl	chr11	43341898	43342171	peak1427
Ttc1	chr11	43560658	43561447	peak1428
Ublcp1	chr11	44283156	44283979	peak1429
Ublcp1	chr11	44284251	44284725	peak1430
Rnf145	chr11	44333101	44333599	peak1431
Clint1	chr11	45665860	45666187	peak1432
Lsm11	chr11	45757723	45758388	peak1433
Med7	chr11	46250454	46251145	peak1434
Gnb2l1	chr11	48612093	48613655	peak1435
Gnb2l1	chr11	48613905	48616137	peak1436
Trim41	chr11	48630662	48630988	peak1437
Trim41	chr11	48631150	48631638	peak1438
Irgm1	chr11	48668774	48669169	peak1439
Zfp62	chr11	49016194	49018272	peak1440
Mgat1	chr11	49056720	49057075	peak1441
Cnot6	chr11	49525338	49526062	peak1442
Cnot6	chr11	49526489	49527095	peak1443
Gfpt2	chr11	49607730	49608298	peak1444
3010026O09Rik	chr11	49988399	49988878	peak1445
Sqstm1	chr11	50023862	50024235	peak1446
Maml1	chr11	50105380	50105693	peak1447
Canx	chr11	50138233	50139133	peak1448
Canx	chr11	50139432	50140188	peak1449
Cby3	chr11	50172484	50173080	peak1450
Hnrnph1	chr11	50190397	50190844	peak1451
Hnrnph1	chr11	50191333	50191970	peak1452
Hnrnph1	chr11	50192315	50192622	peak1453
Rufy1	chr11	50244438	50244952	peak1454
Zfp354c	chr11	50640877	50641180	peak1455
Zfp2	chr11	50729194	50729618	peak1456
BC049762	chr11	51033145	51033941	peak1457
Clk4	chr11	51076710	51077314	peak1458
Agxt2l2	chr11	51397660	51397932	peak1459
Agxt2l2	chr11	51398337	51398644	peak1460
Agxt2l2	chr11	51398726	51399017	peak1461
Hnrnpab	chr11	51419073	51419995	peak1462
Hnrnpab	chr11	51420546	51421115	peak1463
Nhp2	chr11	51428884	51429186	peak1464
Nhp2	chr11	51432288	51432944	peak1465
Nhp2	chr11	51433263	51434490	peak1466
Rmnd5b	chr11	51448523	51450212	peak1467
N4bp3	chr11	51463696	51464307	peak1468
D930048N14Rik	chr11	51464524	51464908	peak1469
0610009B22Rik	chr11	51501398	51502134	peak1470
0610009B22Rik	chr11	51502339	51503340	peak1471
Sec24a	chr11	51569353	51569864	peak1472
Sec24a	chr11	51570107	51570749	peak1473
Sar1b	chr11	51577210	51577744	peak1474
Sar1b	chr11	51619119	51619397	peak1475
Phf15	chr11	51670034	51670458	peak1476
Phf15	chr11	51670560	51670857	peak1477
Cdkn2aipnl	chr11	51781225	51781651	peak1478
Ube2b	chr11	51813166	51814215	peak1479
Cdkl3	chr11	51817033	51817530	peak1480
Cdkl3	chr11	51817805	51818570	peak1481
Ppp2ca	chr11	51911571	51911949	peak1482
Ppp2ca	chr11	51912514	51913540	peak1483
Skp1a	chr11	52045161	52046531	peak1484
Tcf7	chr11	52096179	52096579	peak1485
Vdac1	chr11	52173469	52175337	peak1486
9530068E07Rik	chr11	52203847	52204152	peak1487
9530068E07Rik	chr11	52209968	52210631	peak1488
Hspa4	chr11	53112035	53112436	peak1489
Hspa4	chr11	53112515	53113984	peak1490
Hspa4	chr11	53114238	53115142	peak1491
Zcchc10	chr11	53138175	53139096	peak1492
Aff4	chr11	53164575	53165738	peak1493
Uqcrq	chr11	53243443	53244283	peak1494
Sept8	chr11	53333587	53334109	peak1495
Rad50	chr11	53520249	53520810	peak1496
Irf1	chr11	53576895	53577240	peak1497
Irf1	chr11	53584186	53584452	peak1498
P4ha2	chr11	53914510	53914943	peak1499
Fnip1	chr11	54251974	54252546	peak1500
Rapgef6	chr11	54335495	54336102	peak1501
Rapgef6	chr11	54336433	54337262	peak1502
Cdc42se2	chr11	54600453	54601064	peak1503
Lyrm7	chr11	54673143	54673950	peak1504
Lyrm7	chr11	54674362	54674788	peak1505
Hint1	chr11	54680231	54680699	peak1506
Atox1	chr11	55273768	55274577	peak1507
G3bp1	chr11	55281816	55282639	peak1508
G3bp1	chr11	55283196	55284157	peak1509
G3bp1	chr11	55284384	55284971	peak1510
Fam114a2	chr11	57331287	57332137	peak1511
Sap30l	chr11	57614430	57614908	peak1512
Sap30l	chr11	57615581	57615971	peak1513
Larp1	chr11	57821701	57822202	peak1514
Larp1	chr11	57822946	57823333	peak1515
Larp1	chr11	57823530	57824195	peak1516
Cnot8	chr11	57916339	57917299	peak1517
Cnot8	chr11	57917676	57918508	peak1518
Gemin5	chr11	57981395	57982007	peak1519
Mrpl22	chr11	57985219	57985720	peak1520
Zfp692	chr11	58120721	58121238	peak1521
Gm9900	chr11	58142853	58143850	peak1522
Hist3h2a	chr11	58768231	58768544	peak1523
Hist3h2a	chr11	58768755	58769255	peak1524
Trim11	chr11	58790431	58791541	peak1525
Trim11	chr11	58791679	58792157	peak1526
Iba57	chr11	58976984	58977596	peak1527
Guk1	chr11	59004632	59005594	peak1528
Mrpl55	chr11	59016012	59016582	peak1529
2310033P09Rik	chr11	59021876	59022233	peak1530
Arf1	chr11	59040751	59041716	peak1531
Arf1	chr11	59042074	59042544	peak1532
Jmjd4	chr11	59263517	59264582	peak1533
Zfp867	chr11	59285451	59285943	peak1534
Zkscan17	chr11	59319222	59319767	peak1535
Zkscan17	chr11	59320097	59320483	peak1536
Pld6	chr11	59600823	59601100	peak1537
Flcn	chr11	59622699	59624235	peak1538
Cops3	chr11	59652893	59653354	peak1539
Med9	chr11	59761716	59762342	peak1540
Rai1	chr11	59927917	59928718	peak1541
Srebf1	chr11	59989075	59990203	peak1542
Srebf1	chr11	60023374	60023796	peak1543
Srebf1	chr11	60024271	60024537	peak1544
Srebf1	chr11	60033409	60034095	peak1545
Tom1l2	chr11	60165981	60166256	peak1546
Atpaf2	chr11	60229952	60230520	peak1547
Gid4	chr11	60230998	60231621	peak1548
Drg2	chr11	60268144	60268648	peak1549
Alkbh5	chr11	60349728	60351381	peak1550
Alkbh5	chr11	60351604	60351960	peak1551
Alkbh5	chr11	60352178	60352895	peak1552
Llgl1	chr11	60512014	60512314	peak1553
Llgl1	chr11	60513533	60513933	peak1554
Flii	chr11	60540489	60540755	peak1555
Top3a	chr11	60590031	60590768	peak1556
Smcr8	chr11	60591036	60591843	peak1557
Shmt1	chr11	60623557	60624087	peak1558
Shmt1	chr11	60624196	60624640	peak1559
Dhrs7b	chr11	60644251	60644882	peak1560
Tmem11	chr11	60691160	60691554	peak1561
Tmem11	chr11	60691673	60692285	peak1562
Tmem11	chr11	60692420	60693076	peak1563
Gm16515	chr11	60726623	60727234	peak1564
Map2k3	chr11	60744571	60745296	peak1565
Map2k3	chr11	60745639	60746206	peak1566
Usp22	chr11	60987858	60988473	peak1567
Mapk7	chr11	61307016	61307628	peak1568
B9d1	chr11	61318326	61318607	peak1569
B9d1	chr11	61318845	61319111	peak1570
Epn2	chr11	61392244	61392826	peak1571
Prpsap2	chr11	61575015	61575378	peak1572
Akap10	chr11	61742468	61743763	peak1573
Zswim7	chr11	62094415	62094878	peak1574
Ttc19	chr11	62095271	62095641	peak1575
Ncor1	chr11	62269854	62270618	peak1576
Pigl	chr11	62270877	62272965	peak1577
Pigl	chr11	62307986	62308297	peak1578
Pigl	chr11	62308918	62309203	peak1579
Cenpv	chr11	62324031	62324324	peak1580
Cenpv	chr11	62325202	62327105	peak1581
Cenpv	chr11	62351878	62352460	peak1582
Ubb	chr11	62363431	62364489	peak1583
Ubb	chr11	62365094	62365710	peak1584
Ubb	chr11	62366933	62367340	peak1585
Trpv2	chr11	62415528	62416129	peak1586
Trpv2	chr11	62416348	62418561	peak1587
Mmgt2	chr11	62462356	62462676	peak1588
Tvp23b	chr11	62693061	62693634	peak1589
Pmp22	chr11	63269139	63269448	peak1590
Hs3st3b1	chr11	63712433	63712699	peak1591
Cox10	chr11	63893033	63893346	peak1592
Elac2	chr11	64792771	64793532	peak1593
Tmem220	chr11	66824847	66825161	peak1594
Tmem220	chr11	66825628	66826096	peak1595
Adprm	chr11	66865493	66866032	peak1596
Sco1	chr11	66866167	66866917	peak1597
Usp43	chr11	67735252	67735518	peak1598
Stx8	chr11	67779991	67780617	peak1599
Ntn1	chr11	68212686	68213294	peak1600
Myh10	chr11	68505649	68506442	peak1601
Ndel1	chr11	68665375	68666556	peak1602
Ndel1	chr11	68666919	68667201	peak1603
Rpl26	chr11	68715116	68717005	peak1604
Pfas	chr11	68821002	68821957	peak1605
Pfas	chr11	68825303	68825843	peak1606
Ctc1	chr11	68828944	68830785	peak1607
Aurkb	chr11	68850585	68850867	peak1608
Aurkb	chr11	68852923	68853700	peak1609
Aurkb	chr11	68859206	68860001	peak1610
2310047M10Rik	chr11	68873352	68873680	peak1611
9330160F10Rik	chr11	68877291	68877789	peak1612
Tmem107	chr11	68883568	68884128	peak1613
Tmem107	chr11	68886520	68886788	peak1614
Vamp2	chr11	68902091	68902843	peak1615
Cntrob	chr11	69136787	69137254	peak1616
Trappc1	chr11	69137918	69138234	peak1617
Cyb5d1	chr11	69208207	69208791	peak1618
Lsmd1	chr11	69208941	69209207	peak1619
Lsmd1	chr11	69209287	69209987	peak1620
Tmem88	chr11	69210969	69211707	peak1621
Kdm6b	chr11	69224176	69224704	peak1622
Kdm6b	chr11	69224948	69225580	peak1623
Kdm6b	chr11	69231289	69232273	peak1624
Wrap53	chr11	69391887	69392655	peak1625
Trp53	chr11	69393311	69393711	peak1626
Trp53	chr11	69393996	69395413	peak1627
Trp53	chr11	69396335	69396621	peak1628
Atp1b2	chr11	69418689	69419093	peak1629
Fxr2	chr11	69446712	69447197	peak1630
Sox15	chr11	69469210	69469709	peak1631
Mpdu1	chr11	69475166	69476112	peak1632
Mpdu1	chr11	69476303	69476861	peak1633
Eif4a1	chr11	69483767	69485798	peak1634
Senp3	chr11	69494110	69495458	peak1635
Senp3	chr11	69495566	69496244	peak1636
Tnfsf13	chr11	69500510	69500778	peak1637
BC096441	chr11	69517691	69518005	peak1638
BC096441	chr11	69519867	69520474	peak1639
BC096441	chr11	69527939	69529001	peak1640
Polr2a	chr11	69571056	69571654	peak1641
Zbtb4	chr11	69579708	69579979	peak1642
Nlgn2	chr11	69647500	69647846	peak1643
Tnk1	chr11	69671890	69672198	peak1644
Neurl4	chr11	69714703	69715174	peak1645
Neurl4	chr11	69715567	69715861	peak1646
Gps2	chr11	69726940	69727346	peak1647
Gps2	chr11	69727614	69727986	peak1648
Eif5a	chr11	69733318	69734802	peak1649
Eif5a	chr11	69735313	69736153	peak1650
Ctdnep1	chr11	69793072	69794030	peak1651
Elp5	chr11	69794758	69795333	peak1652
Gabarap	chr11	69804653	69804974	peak1653
Gabarap	chr11	69805168	69805630	peak1654
Phf23	chr11	69809310	69810763	peak1655
Dvl2	chr11	69814089	69815206	peak1656
Bcl6b	chr11	70042857	70043123	peak1657
0610010K14Rik	chr11	70051574	70051967	peak1658
Gm21988	chr11	70052814	70053232	peak1659
Pelp1	chr11	70222364	70223526	peak1660
Arrb2	chr11	70246288	70246886	peak1661
Med11	chr11	70265325	70265729	peak1662
Psmb6	chr11	70338914	70339488	peak1663
Mink1	chr11	70376475	70376861	peak1664
Slc25a11	chr11	70459594	70460474	peak1665
Rnf167	chr11	70460795	70461723	peak1666
Pfn1	chr11	70466110	70466984	peak1667
Pfn1	chr11	70467092	70468184	peak1668
Pfn1	chr11	70468328	70470144	peak1669
Spag7	chr11	70481652	70482081	peak1670
Spag7	chr11	70482529	70483479	peak1671
Kif1c	chr11	70514195	70514568	peak1672
Nup88	chr11	70782715	70783459	peak1673
C1qbp	chr11	70795462	70796537	peak1674
Dhx33	chr11	70817232	70817848	peak1675
Derl2	chr11	70831990	70832754	peak1676
Mis12	chr11	70833066	70834014	peak1677
Txndc17	chr11	72020051	72020498	peak1678
Txndc17	chr11	72021130	72021632	peak1679
Med31	chr11	72028049	72028368	peak1680
Smtnl2	chr11	72224582	72225148	peak1681
Mybbp1a	chr11	72254345	72256141	peak1682
Spns3	chr11	72389440	72389764	peak1683
Spns3	chr11	72390572	72391120	peak1684
Ube2g1	chr11	72420771	72421781	peak1685
Ube2g1	chr11	72422090	72422687	peak1686
Ankfy1	chr11	72503026	72503311	peak1687
Ankfy1	chr11	72503488	72504204	peak1688
Cyb5d2	chr11	72608626	72608892	peak1689
Cyb5d2	chr11	72608941	72609577	peak1690
Zzef1	chr11	72609959	72610463	peak1691
1200014J11Rik	chr11	72861382	72862030	peak1692
Gsg2	chr11	72951091	72951737	peak1693
Emc6	chr11	72989572	72990497	peak1694
E130309D14Rik	chr11	74424139	74424406	peak1695
E130309D14Rik	chr11	74433271	74433611	peak1696
Cluh	chr11	74463125	74463754	peak1697
Pafah1b1	chr11	74536068	74537876	peak1698
Pafah1b1	chr11	74538006	74538415	peak1699
Mettl16	chr11	74583856	74584263	peak1700
Mettl16	chr11	74584376	74585107	peak1701
Mnt	chr11	74644534	74645392	peak1702
Mnt	chr11	74646116	74646446	peak1703
Sgsm2	chr11	74710106	74710507	peak1704
Tsr1	chr11	74710800	74712517	peak1705
Smg6	chr11	74738608	74739619	peak1706
Ovca2	chr11	74991596	74992339	peak1707
Dph1	chr11	75003466	75003820	peak1708
Rpa1	chr11	75161174	75161811	peak1709
Wdr81	chr11	75274271	75274673	peak1710
Prpf8	chr11	75300298	75301419	peak1711
Slc43a2	chr11	75344397	75345006	peak1712
Slc43a2	chr11	75345211	75345504	peak1713
Pitpna	chr11	75401770	75402144	peak1714
Inpp5k	chr11	75434125	75434432	peak1715
Inpp5k	chr11	75443681	75444299	peak1716
Inpp5k	chr11	75444734	75445081	peak1717
Crk	chr11	75492857	75493488	peak1718
Ywhae	chr11	75546464	75548201	peak1719
Vps53	chr11	75992670	75993038	peak1720
Dbil5	chr11	76030140	76031110	peak1721
Rnmtl1	chr11	76056391	76057170	peak1722
Glod4	chr11	76057268	76057605	peak1723
Timm22	chr11	76220677	76221242	peak1724
Abr	chr11	76307868	76308356	peak1725
Bhlha9	chr11	76436189	76436631	peak1726
Gosr1	chr11	76576534	76577045	peak1727
Blmh	chr11	76758767	76759061	peak1728
Blmh	chr11	76759210	76759919	peak1729
Ccdc55	chr11	76891299	76892406	peak1730
Ssh2	chr11	77029770	77030337	peak1731
Git1	chr11	77306286	77306653	peak1732
Git1	chr11	77307316	77307774	peak1733
Taok1	chr11	77420519	77421783	peak1734
Nufip2	chr11	77499094	77499410	peak1735
Nufip2	chr11	77499648	77500853	peak1736
Nufip2	chr11	77501069	77501471	peak1737
Myo18a	chr11	77576952	77577343	peak1738
Pipox	chr11	77706676	77707272	peak1739
Pipox	chr11	77719364	77720395	peak1740
Phf12	chr11	77795479	77795859	peak1741
Phf12	chr11	77796309	77797939	peak1742
Flot2	chr11	77851540	77852029	peak1743
Eral1	chr11	77893240	77893770	peak1744
Fam222b	chr11	77908221	77908890	peak1745
Traf4	chr11	77977763	77978915	peak1746
Traf4	chr11	77979183	77979592	peak1747
Nek8	chr11	77989946	77990711	peak1748
Tlcd1	chr11	77991580	77992060	peak1749
Tlcd1	chr11	77992244	77993120	peak1750
Rpl23a	chr11	77995326	77998096	peak1751
Rab34	chr11	78001660	78002172	peak1752
Rab34	chr11	78002273	78002952	peak1753
Sdf2	chr11	78058369	78059370	peak1754
Supt6	chr11	78060885	78061279	peak1755
Supt6	chr11	78061572	78062149	peak1756
2610507B11Rik	chr11	78075307	78075951	peak1757
Spag5	chr11	78115225	78115677	peak1758
Pigs	chr11	78142005	78142397	peak1759
Slc46a1	chr11	78279200	78279556	peak1760
Tmem199	chr11	78324928	78325590	peak1761
Poldip2	chr11	78325809	78326679	peak1762
Ift20	chr11	78349968	78351127	peak1763
Tmem97	chr11	78363428	78364187	peak1764
Nlk	chr11	78510212	78510913	peak1765
Fam58b	chr11	78564470	78565244	peak1766
Lyrm9	chr11	78640326	78640597	peak1767
Ksr1	chr11	78959265	78959568	peak1768
Wsb1	chr11	79067467	79067963	peak1769
Rab11fip4	chr11	79517580	79517941	peak1770
Utp6	chr11	79775175	79775852	peak1771
Utp6	chr11	79776152	79776502	peak1772
Suz12	chr11	79805826	79806340	peak1773
Suz12	chr11	79806596	79807984	peak1774
Crlf3	chr11	79893468	79894350	peak1775
Crlf3	chr11	79894686	79895283	peak1776
Atad5	chr11	79902883	79903862	peak1777
Tefm	chr11	79950599	79951037	peak1778
Tefm	chr11	79952240	79953888	peak1779
Tefm	chr11	79954213	79956318	peak1780
Rnf135	chr11	79997274	79997817	peak1781
Rhot1	chr11	80022609	80023198	peak1782
5730455P16Rik	chr11	80191098	80191397	peak1783
Zfp207	chr11	80196052	80196579	peak1784
Zfp207	chr11	80196725	80198233	peak1785
Psmd11	chr11	80242115	80243198	peak1786
Zfp830	chr11	82577867	82578671	peak1787
Lig3	chr11	82593738	82595525	peak1788
Rad51d	chr11	82684347	82684654	peak1789
Nle1	chr11	82721154	82721901	peak1790
Pex12	chr11	83104437	83105009	peak1791
Pex12	chr11	83105302	83106140	peak1792
Pex12	chr11	83111945	83112330	peak1793
Pex12	chr11	83112540	83113064	peak1794
Ap2b1	chr11	83116262	83116915	peak1795
Taf15	chr11	83286864	83287564	peak1796
Heatr6	chr11	83567222	83567998	peak1797
Ddx52	chr11	83755675	83756286	peak1798
Tada2a	chr11	83942260	83942836	peak1799
Tada2a	chr11	83943294	83943567	peak1800
Acaca	chr11	83993416	83994543	peak1801
Aatf	chr11	84326406	84326958	peak1802
Mrm1	chr11	84631803	84632926	peak1803
Ggnbp2	chr11	84682837	84683594	peak1804
Ggnbp2	chr11	84684528	84685065	peak1805
Myo19	chr11	84693021	84694214	peak1806
Znhit3	chr11	84729058	84729819	peak1807
Usp32	chr11	84952687	84953401	peak1808
Usp32	chr11	84953937	84954348	peak1809
Appbp2	chr11	85047082	85048463	peak1810
Appbp2	chr11	85048736	85049296	peak1811
Ppm1d	chr11	85123716	85124550	peak1812
Ppm1d	chr11	85124821	85125685	peak1813
Bcas3	chr11	85166739	85167202	peak1814
Brip1	chr11	86014308	86014596	peak1815
Brip1	chr11	86014858	86015580	peak1816
Ints2	chr11	86070342	86070930	peak1817
Med13	chr11	86170658	86170946	peak1818
Med13	chr11	86171319	86171775	peak1819
Rnft1	chr11	86297278	86297648	peak1820
Rnft1	chr11	86298230	86298632	peak1821
Rps6kb1	chr11	86357487	86358006	peak1822
Vmp1	chr11	86496900	86497276	peak1823
Ptrh2	chr11	86497565	86498478	peak1824
Cltc	chr11	86570009	86571075	peak1825
Cltc	chr11	86571351	86572337	peak1826
Ypel2	chr11	86806701	86807186	peak1827
Smg8	chr11	86899643	86900294	peak1828
Prr11	chr11	86921606	86921905	peak1829
Ska2	chr11	86922788	86924183	peak1830
Trim37	chr11	86939814	86940252	peak1831
Trim37	chr11	86940637	86941528	peak1832
Rad51c	chr11	87217426	87217927	peak1833
Tex14	chr11	87218125	87219004	peak1834
Tex14	chr11	87258418	87258719	peak1835
Tex14	chr11	87266566	87266918	peak1836
Mtmr4	chr11	87404416	87405206	peak1837
Mtmr4	chr11	87406034	87406665	peak1838
Supt4a	chr11	87551050	87551718	peak1839
Dynll2	chr11	87800456	87800933	peak1840
Srsf1	chr11	87860290	87860621	peak1841
Srsf1	chr11	87860751	87862596	peak1842
Mrps23	chr11	88018134	88018609	peak1843
Msi2	chr11	88395590	88395889	peak1844
Msi2	chr11	88396114	88396571	peak1845
Msi2	chr11	88577932	88578417	peak1846
Msi2	chr11	88578575	88579135	peak1847
Msi2	chr11	88579815	88580357	peak1848
Akap1	chr11	88724259	88725806	peak1849
Akap1	chr11	88726144	88726659	peak1850
Akap1	chr11	88758579	88758885	peak1851
Scpep1	chr11	88810489	88811458	peak1852
Scpep1	chr11	88811976	88812249	peak1853
Scpep1	chr11	88815904	88816691	peak1854
Trim25	chr11	88860809	88861724	peak1855
Dgke	chr11	88920689	88921025	peak1856
Dgke	chr11	88921103	88921968	peak1857
Stxbp4	chr11	90498743	90499221	peak1858
Cox11	chr11	90499458	90500189	peak1859
Utp18	chr11	93746539	93747002	peak1860
Mbtd1	chr11	93747186	93748663	peak1861
Nme2	chr11	93816050	93817231	peak1862
Gm20390	chr11	93828677	93829591	peak1863
Spag9	chr11	93856699	93857085	peak1864
Spag9	chr11	93857673	93858040	peak1865
Tob1	chr11	94071888	94072196	peak1866
Luc7l3	chr11	94181967	94183990	peak1867
Lrrc59	chr11	94491187	94491836	peak1868
Mrpl27	chr11	94514463	94515493	peak1869
Xylt2	chr11	94538052	94538439	peak1870
Tac4	chr11	95120156	95120447	peak1871
Kat7	chr11	95170342	95170780	peak1872
Kat7	chr11	95171127	95171623	peak1873
Kat7	chr11	95171828	95172416	peak1874
Fam117a	chr11	95198483	95198911	peak1875
Slc35b1	chr11	95246204	95246513	peak1876
Spop	chr11	95275601	95275943	peak1877
Phb	chr11	95527510	95527932	peak1878
Phb	chr11	95528319	95529132	peak1879
Zfp652	chr11	95574721	95575033	peak1880
Zfp652	chr11	95575230	95575583	peak1881
Igf2bp1	chr11	95842913	95843845	peak1882
Igf2bp1	chr11	95865053	95867300	peak1883
Igf2bp1	chr11	95867617	95868339	peak1884
Igf2bp1	chr11	95868603	95869912	peak1885
Snf8	chr11	95895693	95896210	peak1886
Snf8	chr11	95896303	95896885	peak1887
Ube2z	chr11	95926014	95926321	peak1888
Atp5g1	chr11	95935816	95936906	peak1889
Atp5g1	chr11	95937485	95937920	peak1890
Snx11	chr11	96573821	96574763	peak1891
Snx11	chr11	96637993	96638668	peak1892
Snx11	chr11	96642370	96642761	peak1893
Cbx1	chr11	96649670	96650272	peak1894
Cbx1	chr11	96650429	96652039	peak1895
Cbx1	chr11	96652153	96652536	peak1896
Nfe2l1	chr11	96684585	96685164	peak1897
Nfe2l1	chr11	96690080	96690397	peak1898
Nfe2l1	chr11	96690657	96691290	peak1899
Nfe2l1	chr11	96691527	96692236	peak1900
Cdk5rap3	chr11	96777018	96777335	peak1901
Sp2	chr11	96838034	96839015	peak1902
Sp2	chr11	96839465	96839940	peak1903
Scrn2	chr11	96883369	96883691	peak1904
Scrn2	chr11	96886911	96887402	peak1905
Mrpl10	chr11	96902929	96903452	peak1906
Kpnb1	chr11	97047530	97048457	peak1907
Kpnb1	chr11	97049593	97050627	peak1908
Npepps	chr11	97140422	97140850	peak1909
Npepps	chr11	97141460	97141797	peak1910
Npepps	chr11	97142067	97142789	peak1911
Npepps	chr11	97143144	97143643	peak1912
Mrpl45	chr11	97170775	97171601	peak1913
Mrpl45	chr11	97171869	97172929	peak1914
Mrpl45	chr11	97176420	97176811	peak1915
Mrpl45	chr11	97177238	97177733	peak1916
Socs7	chr11	97224256	97225001	peak1917
Arhgap23	chr11	97274133	97274411	peak1918
Arhgap23	chr11	97277016	97277321	peak1919
Srcin1	chr11	97459549	97460492	peak1920
Srcin1	chr11	97460698	97461495	peak1921
E130012A19Rik	chr11	97487458	97487828	peak1922
E130012A19Rik	chr11	97488733	97489037	peak1923
E130012A19Rik	chr11	97489098	97490869	peak1924
E130012A19Rik	chr11	97491240	97491760	peak1925
Mllt6	chr11	97520386	97521595	peak1926
Mllt6	chr11	97521837	97523000	peak1927
Mllt6	chr11	97524043	97524402	peak1928
Mllt6	chr11	97525099	97525877	peak1929
Mllt6	chr11	97526152	97527517	peak1930
Pcgf2	chr11	97559677	97560202	peak1931
Pcgf2	chr11	97560315	97560839	peak1932
Pcgf2	chr11	97561189	97562237	peak1933
Psmb3	chr11	97563996	97564274	peak1934
Psmb3	chr11	97564755	97565511	peak1935
Pip4k2b	chr11	97605327	97605955	peak1936
Pip4k2b	chr11	97606202	97606474	peak1937
Cwc25	chr11	97627205	97627842	peak1938
Cwc25	chr11	97627958	97628486	peak1939
Rpl23	chr11	97641770	97643693	peak1940
Rpl23	chr11	97643873	97644493	peak1941
Lasp1	chr11	97660734	97661480	peak1942
Lasp1	chr11	97661704	97662541	peak1943
Fbxo47	chr11	97745719	97746489	peak1944
Plxdc1	chr11	97849723	97850122	peak1945
Rpl19	chr11	97887150	97887888	peak1946
Rpl19	chr11	97887952	97889264	peak1947
Rpl19	chr11	97889386	97889763	peak1948
Fbxl20	chr11	98010141	98010808	peak1949
Fbxl20	chr11	98011012	98011556	peak1950
Med1	chr11	98053973	98054614	peak1951
Med1	chr11	98054851	98055244	peak1952
Cdk12	chr11	98063247	98063920	peak1953
Cdk12	chr11	98064052	98064551	peak1954
Cdk12	chr11	98064831	98066046	peak1955
Stard3	chr11	98219775	98220211	peak1956
Mien1	chr11	98299731	98300091	peak1957
Ormdl3	chr11	98448059	98448524	peak1958
Ormdl3	chr11	98448919	98449200	peak1959
Psmd3	chr11	98543926	98544655	peak1960
Med24	chr11	98590341	98590658	peak1961
Thra	chr11	98603401	98603711	peak1962
Nr1d1	chr11	98636181	98636570	peak1963
Msl1	chr11	98650533	98651021	peak1964
Msl1	chr11	98655833	98656544	peak1965
Msl1	chr11	98657113	98657701	peak1966
Casc3	chr11	98671489	98671926	peak1967
Wipf2	chr11	98724462	98724824	peak1968
Cdc6	chr11	98769198	98770022	peak1969
Rara	chr11	98799047	98799470	peak1970
Rara	chr11	98802999	98803359	peak1971
Gjd3	chr11	98821821	98822235	peak1972
Gjd3	chr11	98822292	98822676	peak1973
Gjd3	chr11	98824815	98825296	peak1974
Gjd3	chr11	98826366	98826912	peak1975
Top2a	chr11	98884159	98885478	peak1976
Smarce1	chr11	99091046	99092597	peak1977
Krt10	chr11	99246644	99248131	peak1978
Eif1	chr11	100180593	100180949	peak1979
Eif1	chr11	100181293	100181811	peak1980
Eif1	chr11	100181915	100182653	peak1981
Hap1	chr11	100217408	100217694	peak1982
Hap1	chr11	100236687	100236996	peak1983
Hap1	chr11	100237679	100238308	peak1984
Jup	chr11	100258130	100258404	peak1985
Jup	chr11	100258481	100258831	peak1986
Nt5c3b	chr11	100301977	100302302	peak1987
Klhl11	chr11	100333280	100334047	peak1988
Acly	chr11	100388235	100389132	peak1989
Dnajc7	chr11	100479392	100480907	peak1990
Nkiras2	chr11	100484302	100484723	peak1991
Kat2a	chr11	100573367	100573820	peak1992
Hspb9	chr11	100575281	100575631	peak1993
Rab5c	chr11	100598505	100598940	peak1994
Rab5c	chr11	100599009	100599474	peak1995
Stat3	chr11	100800163	100800750	peak1996
Stat3	chr11	100801318	100801702	peak1997
Naglu	chr11	100931598	100931864	peak1998
Coasy	chr11	100943989	100944504	peak1999
[truncated: 9,725 more rows]
[truncated: 9 more columns]

## Sheet: Supplementary_File1_MB3
Nearest Gene	Chromosome	Peak Start	Peak End	Peak Number
Mrpl15	chr1	4774873	4775503	peak1
Tcea1	chr1	4847061	4847573	peak2
Atp6v1h	chr1	5073299	5073786	peak3
Pcmtd1	chr1	7078329	7078625	peak4
Pcmtd1	chr1	7079569	7079990	peak5
Pcmtd1	chr1	7119076	7119597	peak6
Gm10567	chr1	9932718	9934167	peak7
Cops5	chr1	10027540	10028240	peak8
Cspp1	chr1	10028397	10028892	peak9
Lactb2	chr1	13650156	13650464	peak10
Terf1	chr1	15795832	15796248	peak11
Rpl7	chr1	16093745	16094306	peak12
Rpl7	chr1	16094888	16095146	peak13
Tceb1	chr1	16646175	16646933	peak14
Mcm3	chr1	20809139	20809643	peak15
Mcm3	chr1	20809839	20810238	peak16
Ptp4a1	chr1	31005542	31006084	peak17
Ptp4a1	chr1	31006900	31007224	peak18
Zfp451	chr1	33870783	33871191	peak19
Dst	chr1	34131679	34131964	peak20
Imp4	chr1	34496998	34497299	peak21
Fam168b	chr1	34898940	34899441	peak22
Hs6st1	chr1	36125639	36125992	peak23
Uggt1	chr1	36300752	36301058	peak24
Cox5b	chr1	36748699	36748980	peak25
Tmem131	chr1	36995299	36995816	peak26
Tmem131	chr1	36996992	36997348	peak27
Tsga10	chr1	37922395	37922721	peak28
Mitd1	chr1	37946783	37947074	peak29
Txndc9	chr1	38053331	38054058	peak30
Eif5b	chr1	38055466	38055716	peak31
Rev1	chr1	38184787	38185603	peak32
Rev1	chr1	38185695	38186095	peak33
Pdcl3	chr1	39044753	39045139	peak34
Rpl31	chr1	39424894	39425963	peak35
Rpl31	chr1	39426021	39426275	peak36
Cnot11	chr1	39592738	39593124	peak37
Creg2	chr1	39712307	39712722	peak38
AI597479	chr1	43155668	43155999	peak39
Kdelc1	chr1	44174953	44175326	peak40
Ercc5	chr1	44205377	44205669	peak41
Wdr75	chr1	45852481	45852978	peak42
Slc39a10	chr1	46909082	46909410	peak43
Slc39a10	chr1	46909645	46909954	peak44
Nabp1	chr1	51535728	51535998	peak45
Myo1b	chr1	51972259	51972681	peak46
1700019D03Rik	chr1	53009213	53009892	peak47
Sf3b1	chr1	55083399	55084085	peak48
Hspd1	chr1	55143581	55144649	peak49
Hspe1	chr1	55145134	55146070	peak50
Mob4	chr1	55187335	55187605	peak51
1700066M21Rik	chr1	57433748	57434105	peak52
Tyw5	chr1	57463997	57464288	peak53
Sgol2	chr1	58053520	58053801	peak54
Bzw1	chr1	58450480	58450922	peak55
Clk1	chr1	58480039	58480817	peak56
Ppil3	chr1	58502551	58502877	peak57
Orc2	chr1	58561000	58561713	peak58
Ndufb3	chr1	58643539	58643831	peak59
Fzd7	chr1	59539127	59539390	peak60
Sumo1	chr1	59726873	59727375	peak61
Sumo1	chr1	59727610	59728214	peak62
Nop58	chr1	59741826	59742672	peak63
Nop58	chr1	59743190	59743461	peak64
Nop58	chr1	59755254	59755561	peak65
Bmpr2	chr1	59819778	59820028	peak66
Wdr12	chr1	60154039	60154860	peak67
Raph1	chr1	60622710	60623513	peak68
Raph1	chr1	60623983	60624256	peak69
Ino80d	chr1	63159785	63160396	peak70
Ino80d	chr1	63161193	63162048	peak71
Ndufs1	chr1	63222913	63223217	peak72
Eef1b2	chr1	63223830	63225038	peak73
Gpr1	chr1	63247376	63247791	peak74
Adam23	chr1	63488370	63488682	peak75
Adam23	chr1	63493019	63493451	peak76
Fastkd2	chr1	63777209	63777708	peak77
Klf7	chr1	64168478	64168796	peak78
Creb1	chr1	64579468	64579809	peak79
Mettl21a	chr1	64663888	64664147	peak80
Fzd5	chr1	64782818	64783070	peak81
Fzd5	chr1	64783293	64784047	peak82
Plekhm3	chr1	65002926	65003182	peak83
Pikfyve	chr1	65232516	65232883	peak84
Rpe	chr1	66747764	66748313	peak85
Atic	chr1	71603812	71604269	peak86
Apol7d	chr1	71699310	71699635	peak87
Xrcc5	chr1	72354132	72354668	peak88
Rpl37a	chr1	72757903	72758950	peak89
Rpl37a	chr1	72759021	72759633	peak90
Arpc2	chr1	74283234	74283919	peak91
Rqcd1	chr1	74551287	74552170	peak92
Rqcd1	chr1	74552889	74553965	peak93
Zfp142	chr1	74634028	74634373	peak94
Stk16	chr1	75207565	75207962	peak95
Farsb	chr1	78485916	78486393	peak96
Utp14b	chr1	78654656	78654944	peak97
Rhbdd1	chr1	82313301	82313663	peak98
Trip12	chr1	84834817	84835238	peak99
Fbxo36	chr1	84836625	84836877	peak100
Psmd1	chr1	87961431	87962149	peak101
B3gnt7	chr1	88200136	88201016	peak102
Ncl	chr1	88254773	88255904	peak103
Ncl	chr1	88256293	88257156	peak104
1700019O17Rik	chr1	88338544	88339421	peak105
Ptma	chr1	88384390	88385185	peak106
Ptma	chr1	88400253	88400578	peak107
Ptma	chr1	88422208	88422797	peak108
Ptma	chr1	88423429	88424842	peak109
Ptma	chr1	88425005	88425437	peak110
Dis3l2	chr1	88600854	88601142	peak111
Gigyf2	chr1	89223947	89224364	peak112
Atg16l1	chr1	89652679	89653530	peak113
Hjurp	chr1	90173348	90174083	peak114
Cops8	chr1	92500355	92500678	peak115
Ilkap	chr1	93294821	93295109	peak116
Hdac4	chr1	94075936	94076219	peak117
Ndufa10	chr1	94369932	94370311	peak118
Ppp1r7	chr1	95240255	95240688	peak119
Hdlbp	chr1	95374401	95374750	peak120
Hdlbp	chr1	95375077	95375349	peak121
Sept2	chr1	95375791	95376065	peak122
Stk25	chr1	95531791	95532124	peak123
Dtymk	chr1	95697605	95698376	peak124
Dtymk	chr1	95698706	95699063	peak125
Kdsr	chr1	108656609	108656879	peak126
Vps4b	chr1	108692401	108692651	peak127
Vps4b	chr1	108692740	108693301	peak128
NONE	chr1	115860008	115860305	peak129
Tsn	chr1	120207021	120207762	peak130
Mki67ip	chr1	120218507	120219012	peak131
Clasp1	chr1	120284809	120285672	peak132
Ptpn4	chr1	121732958	121733336	peak133
Ddx18	chr1	123463853	123464112	peak134
Actr3	chr1	127331442	127332061	peak135
Ccnt2	chr1	129669636	129670289	peak136
Ccnt2	chr1	129670840	129672168	peak137
Zranb3	chr1	129998574	129999046	peak138
Dars	chr1	130312933	130313859	peak139
Eif2d	chr1	133049853	133050290	peak140
Nucks1	chr1	133807123	133807373	peak141
Nucks1	chr1	133807870	133808501	peak142
Elk4	chr1	133903849	133904125	peak143
Lemd1	chr1	134094659	134095720	peak144
Lemd1	chr1	134096580	134096896	peak145
Mdm4	chr1	134914621	134914883	peak146
Mdm4	chr1	134915431	134915861	peak147
Mdm4	chr1	134921450	134921851	peak148
Ppp1r15b	chr1	135027935	135029098	peak149
Snrpe	chr1	135506127	135506786	peak150
Zc3h11a	chr1	135557063	135557349	peak151
Zc3h11a	chr1	135557641	135557929	peak152
Zc3h11a	chr1	135565079	135565757	peak153
Cyb5r1	chr1	136302682	136303416	peak154
Klhl12	chr1	136352273	136352587	peak155
Kdm5b	chr1	136456782	136457957	peak156
Timm17a	chr1	137209504	137210318	peak157
Nav1	chr1	137604768	137605047	peak158
Phlda3	chr1	137662779	137663384	peak159
Zfp281	chr1	138467283	138467710	peak160
Zfp281	chr1	138592962	138593507	peak161
Zbtb41	chr1	141318956	141319251	peak162
Cdc73	chr1	145549033	145549711	peak163
Uchl5	chr1	145624962	145625313	peak164
Tpr	chr1	152240534	152241603	peak165
Trmt1l	chr1	153275922	153276561	peak166
Arpc5	chr1	154613827	154614132	peak167
Smg7	chr1	154748693	154749716	peak168
Lamc2	chr1	154941675	154941925	peak169
Lamc2	chr1	154943210	154943572	peak170
Dhx9	chr1	155333648	155334687	peak171
Tor1aip1	chr1	157883377	157883728	peak172
Tor1aip1	chr1	157888294	157888549	peak173
Mrps14	chr1	162125466	162125820	peak174
Cacybp	chr1	162140720	162141005	peak175
Cacybp	chr1	162141471	162142860	peak176
Cacybp	chr1	162143262	162143853	peak177
Zbtb37	chr1	162964025	162964846	peak178
Zbtb37	chr1	162965345	162967614	peak179
Zbtb37	chr1	162968226	162968507	peak180
Cenpl	chr1	163001217	163001879	peak181
Prdx6	chr1	163180841	163181164	peak182
Vamp4	chr1	164500071	164500466	peak183
Prrc2c	chr1	164669621	164670657	peak184
Pou2f1	chr1	167931546	167931859	peak185
Dusp27	chr1	168054021	168054963	peak186
Dusp27	chr1	168057265	168057981	peak187
Uck2	chr1	169214104	169214396	peak188
Tmco1	chr1	169238325	169238676	peak189
Tmco1	chr1	169239082	169239359	peak190
4930500M09Rik	chr1	172144990	172145241	peak191
Dusp12	chr1	172815256	172815525	peak192
Ndufs2	chr1	173176828	173177102	peak193
Usp21	chr1	173217743	173218012	peak194
Ufc1	chr1	173224211	173224918	peak195
Pfdn2	chr1	173275857	173276464	peak196
Usf1	chr1	173341504	173342175	peak197
Pex19	chr1	174056956	174057516	peak198
Dcaf8	chr1	174078313	174078748	peak199
Exo1	chr1	177810696	177811357	peak200
Adss	chr1	179725941	179726567	peak201
Cox20	chr1	180249730	180249980	peak202
Hnrnpu	chr1	180265582	180265876	peak203
Hnrnpu	chr1	180265931	180266560	peak204
Hnrnpu	chr1	180266956	180267817	peak205
Hnrnpu	chr1	180268563	180269062	peak206
Tfb2m	chr1	181475639	181475970	peak207
Gm10518	chr1	181732794	181733312	peak208
Parp1	chr1	182499123	182499817	peak209
Lin9	chr1	182570617	182570974	peak210
Lin9	chr1	182571538	182571879	peak211
H3f3a	chr1	182742704	182743550	peak212
H3f3a	chr1	182744273	182744577	peak213
Sde2	chr1	182780497	182780847	peak214
Sde2	chr1	182781411	182782071	peak215
Pycr2	chr1	182834578	182835017	peak216
Nvl	chr1	183073672	183073966	peak217
Nvl	chr1	183074574	183075021	peak218
Lbr	chr1	183771876	183772203	peak219
Enah	chr1	183948750	183949536	peak220
Enah	chr1	183950704	183951003	peak221
Enah	chr1	183959061	183959433	peak222
Enah	chr1	183960916	183961332	peak223
Iars2	chr1	187152744	187153136	peak224
Eprs	chr1	187186243	187186623	peak225
Eprs	chr1	187187046	187187520	peak226
Rrp15	chr1	188572654	188573136	peak227
Rrp15	chr1	188573431	188573687	peak228
Gpatch2	chr1	189039439	189039743	peak229
Kctd3	chr1	190831114	190831637	peak230
Cenpf	chr1	191511495	191511883	peak231
Angel2	chr1	192752946	192753350	peak232
Ppp2r5a	chr1	193219642	193219901	peak233
Dtl	chr1	193398037	193399001	peak234
Dtl	chr1	193399082	193399403	peak235
Ints7	chr1	193400131	193400667	peak236
Diexf	chr1	194955848	194956118	peak237
Fbxo5	chr10	4541405	4542316	peak238
1700052N19Rik	chr10	5913294	5913903	peak239
Rmnd1	chr10	5914404	5914853	peak240
Akap12	chr10	6079091	6079982	peak241
Mthfd1l	chr10	6372943	6373230	peak242
Lrp11	chr10	7336270	7337152	peak243
Nup43	chr10	7387396	7388064	peak244
Katna1	chr10	7445895	7446693	peak245
Ppil4	chr10	7512940	7513445	peak246
Utrn	chr10	12267030	12267309	peak247
Utrn	chr10	12332911	12333232	peak248
Vta1	chr10	14424716	14425016	peak249
Map7	chr10	19868153	19868482	peak250
4933406P04Rik	chr10	20031276	20031736	peak251
Bclaf1	chr10	20032376	20032661	peak252
Hbs1l	chr10	21015860	21016261	peak253
Sgk1	chr10	21548305	21548613	peak254
4930444G20Rik	chr10	21713932	21714231	peak255
4930444G20Rik	chr10	21714601	21714883	peak256
Rps12	chr10	23504654	23505014	peak257
Rps12	chr10	23505168	23506934	peak258
Rps12	chr10	23507252	23508498	peak259
Enpp3	chr10	24553706	24553956	peak260
Enpp3	chr10	24555068	24555853	peak261
Med23	chr10	24589845	24590494	peak262
Echdc1	chr10	29032531	29032781	peak263
Rnf146	chr10	29081126	29081385	peak264
Zufsp	chr10	33670657	33670949	peak265
Dse	chr10	33926744	33927079	peak266
Tspyl1	chr10	34002158	34002430	peak267
Rpf2	chr10	39966033	39966661	peak268
Gtf3c6	chr10	39976873	39977474	peak269
Gtf3c6	chr10	39977540	39977825	peak270
Cdk19	chr10	40069357	40069653	peak271
Cdc40	chr10	40602482	40602836	peak272
Wasf1	chr10	40604129	40604424	peak273
Zbtb24	chr10	41169546	41169913	peak274
Zbtb24	chr10	41170323	41170581	peak275
Cd164	chr10	41239335	41240078	peak276
Cd164	chr10	41240236	41240651	peak277
Foxo3	chr10	41996162	41996475	peak278
Pdss2	chr10	42940591	42940956	peak279
Bend3	chr10	43198159	43198681	peak280
Bend3	chr10	43199828	43200581	peak281
1700021F05Rik	chr10	43260157	43260508	peak282
Atg5	chr10	43988578	43988887	peak283
Prdm1	chr10	44161268	44161724	peak284
Dcbld1	chr10	51953836	51954112	peak285
Nus1	chr10	52137458	52138115	peak286
Asf1a	chr10	53317621	53317922	peak287
Gja1	chr10	56097365	56098667	peak288
Gja1	chr10	56099071	56099349	peak289
Ranbp2	chr10	57909706	57910023	peak290
Ccdc138	chr10	57959939	57960363	peak291
Dnajb12	chr10	59342325	59343333	peak292
Nodal	chr10	60881245	60881632	peak293
Eif4ebp2	chr10	60914851	60915227	peak294
Supv3l1	chr10	61911783	61912370	peak295
Vps26a	chr10	61948835	61949187	peak296
Ddx21	chr10	62064603	62064940	peak297
Ddx21	chr10	62065112	62065764	peak298
Ddx50	chr10	62113464	62113768	peak299
Ccar1	chr10	62255348	62255780	peak300
Tet1	chr10	62349014	62350100	peak301
Tet1	chr10	62353904	62354805	peak302
Tet1	chr10	62356274	62356725	peak303
Hnrnph3	chr10	62486121	62486548	peak304
Herc4	chr10	62705894	62706160	peak305
1700120B22Rik	chr10	62706652	62707513	peak306
Ctnna3	chr10	62892421	62892689	peak307
Reep3	chr10	66559837	66560793	peak308
Jmjd1c	chr10	66648902	66649264	peak309
Jmjd1c	chr10	66649777	66650027	peak310
Nrbf2	chr10	66747465	66747885	peak311
Arid5b	chr10	67598037	67598586	peak312
Arid5b	chr10	67598882	67599455	peak313
Cdk1	chr10	68814666	68815590	peak314
4930533K18Rik	chr10	70300701	70301211	peak315
Tfam	chr10	70700364	70700702	peak316
Cisd1	chr10	70807255	70807550	peak317
Cisd1	chr10	70807882	70808134	peak318
Ipmk	chr10	70809754	70810041	peak319
Ipmk	chr10	70810760	70811381	peak320
Snrpd3	chr10	74980805	74981483	peak321
Gstt2	chr10	75299577	75300022	peak322
Mif	chr10	75321698	75322012	peak323
Mif	chr10	75322068	75322348	peak324
Mif	chr10	75322429	75323008	peak325
Smarcb1	chr10	75383972	75384254	peak326
Chchd10	chr10	75398902	75399189	peak327
Zfp280b	chr10	75495443	75496118	peak328
Pcnt	chr10	75905182	75905433	peak329
Col18a1	chr10	76628836	76629146	peak330
Pofut2	chr10	76722215	76722469	peak331
Fam207a	chr10	76977909	76978366	peak332
Sumo3	chr10	77069510	77069892	peak333
Ube2g2	chr10	77085225	77085605	peak334
Pfkl	chr10	77471399	77471779	peak335
Dnmt3l	chr10	77500518	77500894	peak336
Pwp2	chr10	77647257	77647807	peak337
Tpgs1	chr10	79132246	79132524	peak338
Tpgs1	chr10	79132723	79133428	peak339
Tpgs1	chr10	79133617	79133888	peak340
Cdc34	chr10	79145226	79145678	peak341
Ptbp1	chr10	79315864	79316247	peak342
Ptbp1	chr10	79316438	79316916	peak343
Ptbp1	chr10	79317406	79318633	peak344
Med16	chr10	79371427	79371780	peak345
Wdr18	chr10	79422937	79423530	peak346
Polr2e	chr10	79501682	79502351	peak347
Gpx4	chr10	79516532	79517515	peak348
Stk11	chr10	79577818	79578114	peak349
Stk11	chr10	79578597	79578906	peak350
Cirbp	chr10	79631186	79631617	peak351
Ndufs7	chr10	79712242	79712826	peak352
Dazap1	chr10	79727836	79728648	peak353
Rps15	chr10	79755294	79756345	peak354
2310011J03Rik	chr10	79782805	79783117	peak355
Mbd3	chr10	79860934	79861488	peak356
Mbd3	chr10	79862691	79863298	peak357
Uqcr11	chr10	79868954	79869390	peak358
Rexo1	chr10	80023910	80024527	peak359
Scamp4	chr10	80066035	80066427	peak360
Mknk2	chr10	80139549	80140321	peak361
Ap3d1	chr10	80204429	80204943	peak362
Sf3a2	chr10	80260189	80260899	peak363
Plekhj1	chr10	80261415	80262370	peak364
Oaz1	chr10	80289516	80290184	peak365
Lsm7	chr10	80317537	80317835	peak366
Timm13	chr10	80362682	80362959	peak367
Timm13	chr10	80363208	80363458	peak368
Lmnb2	chr10	80380644	80380941	peak369
Sgta	chr10	80522509	80522833	peak370
Thop1	chr10	80532998	80533345	peak371
Map2k2	chr10	80568018	80568629	peak372
Zbtb7a	chr10	80598959	80599780	peak373
Zbtb7a	chr10	80600863	80601412	peak374
Eef2	chr10	80639539	80640399	peak375
Cactin	chr10	80784044	80784540	peak376
Hmg20b	chr10	80812747	80813072	peak377
Fzr1	chr10	80840522	80841162	peak378
Fzr1	chr10	80841713	80842095	peak379
Dohh	chr10	80847325	80847735	peak380
A230046K03Rik	chr10	83007288	83007551	peak381
Polr3b	chr10	84085713	84086033	peak382
Pwp1	chr10	85335106	85335393	peak383
Prdm4	chr10	85378904	85379602	peak384
D10Wsu52e	chr10	85419714	85420291	peak385
Fbxo7	chr10	85484718	85485000	peak386
Hsp90b1	chr10	86167206	86167887	peak387
Parpbp	chr10	87609190	87609446	peak388
Utp20	chr10	88289213	88289533	peak389
Actr6	chr10	89194249	89194977	peak390
Slc25a3	chr10	90586064	90586676	peak391
Tmpo	chr10	90633852	90634134	peak392
Tmpo	chr10	90634584	90635086	peak393
Tmpo	chr10	90643837	90644170	peak394
Lta4h	chr10	92916310	92916794	peak395
Metap2	chr10	93351988	93352346	peak396
Ccdc41	chr10	94151585	94151971	peak397
Cradd	chr10	94785979	94786611	peak398
Socs2	chr10	94877038	94877521	peak399
Socs2	chr10	94878363	94878834	peak400
Socs2	chr10	94879018	94879425	peak401
Mrpl42	chr10	94964296	94964570	peak402
Ube2n	chr10	94978236	94978707	peak403
Dusp6	chr10	98724612	98724922	peak404
Dusp6	chr10	98725056	98725440	peak405
Dusp6	chr10	98726117	98726766	peak406
Mettl25	chr10	105278704	105279188	peak407
Ppp1r12a	chr10	107599517	107600107	peak408
Zdhhc17	chr10	110446660	110446969	peak409
Nap1l1	chr10	110910881	110911339	peak410
Krr1	chr10	111409968	111410717	peak411
Atxn7l3b	chr10	112365471	112365874	peak412
Tbc1d15	chr10	114688068	114688466	peak413
Rab21	chr10	114753071	114753326	peak414
Zfc3h1	chr10	114822121	114822385	peak415
Cnot2	chr10	116017689	116018035	peak416
Cnot2	chr10	116018489	116018874	peak417
Cct2	chr10	116499855	116500206	peak418
Cct2	chr10	116500461	116500879	peak419
Yeats4	chr10	116661704	116662131	peak420
Mdm2	chr10	117146815	117147210	peak421
Mdm2	chr10	117148040	117148348	peak422
Nup107	chr10	117229177	117229435	peak423
Cand1	chr10	118676575	118676963	peak424
Cand1	chr10	118677836	118678188	peak425
Irak3	chr10	119606931	119607240	peak426
Llph	chr10	119664142	119664587	peak427
Gns	chr10	120802409	120802738	peak428
Xpot	chr10	121062743	121063308	peak429
Xpot	chr10	121063730	121063980	peak430
Xpot	chr10	121065274	121065740	peak431
Mon2	chr10	122422093	122422766	peak432
Mon2	chr10	122423557	122423897	peak433
Xrcc6bp1	chr10	126342618	126342978	peak434
Cdk4	chr10	126500725	126501610	peak435
Dctn2	chr10	126703527	126704010	peak436
Mars	chr10	126748299	126748607	peak437
Naca	chr10	127472057	127472411	peak438
Naca	chr10	127472774	127474048	peak439
Ptges3	chr10	127495195	127495770	peak440
Baz2a	chr10	127496178	127497162	peak441
Atp5b	chr10	127520397	127521374	peak442
Atp5b	chr10	127534032	127534594	peak443
Timeless	chr10	127669263	127669853	peak444
Pan2	chr10	127739536	127740189	peak445
Pan2	chr10	127740811	127741339	peak446
Cnpy2	chr10	127759805	127760270	peak447
Myl6	chr10	127930287	127930858	peak448
Rpl41	chr10	127985476	127985996	peak449
Pa2g4	chr10	128001684	128002951	peak450
Rps26	chr10	128062027	128062319	peak451
Rps26	chr10	128062460	128063758	peak452
Cdk2	chr10	128141560	128141900	peak453
Wibg	chr10	128184968	128185467	peak454
Sarnp	chr10	128259131	128259879	peak455
Cd63	chr10	128347075	128347418	peak456
Bloc1s1	chr10	128360249	128360510	peak457
Drg1	chr11	3165674	3166222	peak458
Patz1	chr11	3188890	3189344	peak459
Patz1	chr11	3189728	3190129	peak460
Patz1	chr11	3190374	3191987	peak461
Patz1	chr11	3192174	3192665	peak462
Morc2a	chr11	3548257	3548958	peak463
Morc2a	chr11	3549447	3549753	peak464
Pes1	chr11	3864099	3864624	peak465
Tbc1d10a	chr11	4086942	4087323	peak466
Mtmr3	chr11	4494163	4494600	peak467
Uqcr10	chr11	4603500	4604287	peak468
Nf2	chr11	4703177	4703427	peak469
Nf2	chr11	4706979	4707229	peak470
Nf2	chr11	4708108	4708404	peak471
Nf2	chr11	4748656	4749261	peak472
Rhbdd3	chr11	4997889	4999005	peak473
Ewsr1	chr11	4999081	4999897	peak474
Znrf3	chr11	5377874	5378259	peak475
Ccdc117	chr11	5441468	5441819	peak476
Mrps24	chr11	5607219	5607594	peak477
Dbnl	chr11	5687907	5688226	peak478
Pold2	chr11	5778979	5779276	peak479
Nudcd3	chr11	6099792	6100116	peak480
Ddx56	chr11	6167043	6167616	peak481
Ppia	chr11	6315121	6315533	peak482
Ppia	chr11	6316237	6316726	peak483
H2afv	chr11	6343578	6344241	peak484
H2afv	chr11	6344864	6345219	peak485
Purb	chr11	6376268	6376648	peak486
Myo1g	chr11	6426306	6426940	peak487
Myo1g	chr11	6427227	6428616	peak488
Myo1g	chr11	6429111	6429474	peak489
Tbrg4	chr11	6524593	6525341	peak490
Tbrg4	chr11	6525449	6526043	peak491
Tbrg4	chr11	6526268	6526898	peak492
Tns3	chr11	8474934	8475244	peak493
Tns3	chr11	8524421	8524715	peak494
Fignl1	chr11	11708094	11708916	peak495
Fignl1	chr11	11709239	11709510	peak496
Fignl1	chr11	11710026	11710410	peak497
Fignl1	chr11	11721962	11722439	peak498
Cobl	chr11	12907045	12907295	peak499
Sec61g	chr11	16407485	16408108	peak500
Sec61g	chr11	16491916	16492253	peak501
Ppp3r1	chr11	17059910	17060348	peak502
Pno1	chr11	17111026	17111327	peak503
Wdr92	chr11	17111892	17112467	peak504
Spred2	chr11	19824477	19825327	peak505
Actr2	chr11	20013374	20013627	peak506
Rab1	chr11	20101538	20101857	peak507
Rab1	chr11	20102102	20102368	peak508
Cep68	chr11	20148686	20149226	peak509
Sertad2	chr11	20442152	20442497	peak510
Vps54	chr11	21139377	21139678	peak511
Vps54	chr11	21140027	21140379	peak512
B3gnt2	chr11	22758884	22759394	peak513
Cct4	chr11	22890762	22891655	peak514
Xpo1	chr11	23156052	23156661	peak515
Xpo1	chr11	23156855	23157129	peak516
Xpo1	chr11	23157225	23157502	peak517
Usp34	chr11	23205860	23206164	peak518
Smek2	chr11	29071989	29072371	peak519
Smek2	chr11	29073005	29073492	peak520
Mtif2	chr11	29425984	29426308	peak521
Rps27a	chr11	29446645	29447867	peak522
Clhc1	chr11	29448302	29448992	peak523
Rtn4	chr11	29593052	29593303	peak524
Rtn4	chr11	29594400	29594775	peak525
Psme4	chr11	30672385	30672652	peak526
Mpg	chr11	32126669	32126990	peak527
Npm1	chr11	33061721	33062254	peak528
Npm1	chr11	33062359	33062983	peak529
Npm1	chr11	33063519	33063842	peak530
Ranbp17	chr11	33435348	33435778	peak531
Ranbp17	chr11	33435911	33436220	peak532
Spdl1	chr11	34647404	34647737	peak533
Slit3	chr11	35201317	35201993	peak534
Slit3	chr11	35202409	35203250	peak535
Rars	chr11	35647603	35647902	peak536
Mat2b	chr11	40507612	40508411	peak537
Nudcd2	chr11	40547216	40548301	peak538
Nudcd2	chr11	40548386	40548725	peak539
Ttc1	chr11	43560858	43561418	peak540
Rnf145	chr11	44331925	44332250	peak541
Med7	chr11	46250552	46251022	peak542
Gnb2l1	chr11	48612556	48612806	peak543
Gnb2l1	chr11	48613037	48613415	peak544
Gnb2l1	chr11	48613991	48615440	peak545
Zfp62	chr11	49016186	49016791	peak546
Zfp62	chr11	49017114	49017477	peak547
Cnot6	chr11	49525636	49526030	peak548
Cnot6	chr11	49526484	49526818	peak549
Mapk9	chr11	49660518	49660791	peak550
Maml1	chr11	50105451	50105735	peak551
Canx	chr11	50137792	50139068	peak552
Canx	chr11	50139531	50140126	peak553
Cby3	chr11	50172658	50172987	peak554
Hnrnph1	chr11	50191338	50191824	peak555
Zfp2	chr11	50729381	50729642	peak556
BC049762	chr11	51033510	51033833	peak557
Clk4	chr11	51076700	51077408	peak558
Hnrnpab	chr11	51419166	51419788	peak559
Nhp2	chr11	51433274	51434221	peak560
N4bp3	chr11	51463929	51464261	peak561
0610009B22Rik	chr11	51501550	51502070	peak562
Sar1b	chr11	51577304	51577687	peak563
Ube2b	chr11	51813476	51813856	peak564
Cdkl3	chr11	51817078	51817454	peak565
Cdkl3	chr11	51817962	51818456	peak566
Ppp2ca	chr11	51912477	51912747	peak567
Ppp2ca	chr11	51912908	51913234	peak568
Ppp2ca	chr11	51913444	51913849	peak569
Skp1a	chr11	52045196	52045446	peak570
Skp1a	chr11	52045612	52046361	peak571
Vdac1	chr11	52173825	52174498	peak572
Vdac1	chr11	52174548	52175238	peak573
Hspa4	chr11	53113046	53113936	peak574
Zcchc10	chr11	53138224	53138694	peak575
Aff4	chr11	53164559	53164849	peak576
Uqcrq	chr11	53243468	53244291	peak577
Rapgef6	chr11	54335608	54335882	peak578
Cdc42se2	chr11	54600562	54601094	peak579
Lyrm7	chr11	54673360	54673963	peak580
Hint1	chr11	54680336	54680748	peak581
G3bp1	chr11	55281939	55282565	peak582
G3bp1	chr11	55283481	55283887	peak583
Larp1	chr11	57821564	57822111	peak584
Larp1	chr11	57823523	57824044	peak585
Cnot8	chr11	57916538	57917281	peak586
Cnot8	chr11	57917695	57918456	peak587
Gm9900	chr11	58143145	58143888	peak588
Trim11	chr11	58790761	58791063	peak589
Trim11	chr11	58791703	58792068	peak590
Arf1	chr11	59040985	59041703	peak591
Zkscan17	chr11	59319370	59319675	peak592
Flcn	chr11	59623227	59623625	peak593
Cops3	chr11	59652960	59653214	peak594
Med9	chr11	59761737	59762210	peak595
Srebf1	chr11	59989164	59989638	peak596
Gid4	chr11	60231240	60231566	peak597
Alkbh5	chr11	60350197	60350661	peak598
Smcr8	chr11	60591131	60591757	peak599
Shmt1	chr11	60624203	60624561	peak600
Dhrs7b	chr11	60644540	60644850	peak601
Tmem11	chr11	60691678	60692246	peak602
Gm16515	chr11	60726873	60727218	peak603
Map2k3	chr11	60744838	60745097	peak604
Epn2	chr11	61392391	61392792	peak605
Akap10	chr11	61742838	61743482	peak606
Ncor1	chr11	62269333	62269719	peak607
Ncor1	chr11	62270188	62270580	peak608
Pigl	chr11	62270938	62272690	peak609
Cenpv	chr11	62325345	62326139	peak610
Cenpv	chr11	62326354	62326872	peak611
Ubb	chr11	62363580	62363884	peak612
Ubb	chr11	62364054	62364441	peak613
Ubb	chr11	62365262	62365648	peak614
Trpv2	chr11	62416437	62418253	peak615
Ndel1	chr11	68665533	68665841	peak616
Ndel1	chr11	68666035	68666348	peak617
Ndel1	chr11	68666923	68667220	peak618
Rpl26	chr11	68715253	68716558	peak619
Pfas	chr11	68821110	68821423	peak620
Pfas	chr11	68821474	68821906	peak621
Pfas	chr11	68825528	68825841	peak622
Ctc1	chr11	68829033	68830201	peak623
Aurkb	chr11	68859187	68859535	peak624
Aurkb	chr11	68859608	68859877	peak625
Vamp2	chr11	68902162	68902429	peak626
Cntrob	chr11	69136893	69137188	peak627
Wrap53	chr11	69392299	69392658	peak628
Trp53	chr11	69393380	69393713	peak629
Trp53	chr11	69394243	69394872	peak630
Mpdu1	chr11	69475074	69476038	peak631
Mpdu1	chr11	69476279	69476915	peak632
Eif4a1	chr11	69484945	69485704	peak633
Senp3	chr11	69494077	69495405	peak634
2810408A11Rik	chr11	69714738	69715106	peak635
Eif5a	chr11	69733421	69734299	peak636
Eif5a	chr11	69734447	69734763	peak637
Eif5a	chr11	69735372	69736250	peak638
Ctdnep1	chr11	69793175	69793666	peak639
Elp5	chr11	69795007	69795286	peak640
Gabarap	chr11	69805254	69805652	peak641
Phf23	chr11	69809419	69810288	peak642
Dvl2	chr11	69814085	69814978	peak643
0610010K14Rik	chr11	70051666	70051929	peak644
Pelp1	chr11	70223021	70223454	peak645
Slc25a11	chr11	70459923	70460360	peak646
Rnf167	chr11	70461075	70461382	peak647
Pfn1	chr11	70467163	70468068	peak648
Pfn1	chr11	70468473	70468861	peak649
Spag7	chr11	70481803	70482069	peak650
Spag7	chr11	70483016	70483294	peak651
Rabep1	chr11	70658846	70659096	peak652
Nup88	chr11	70782661	70783445	peak653
C1qbp	chr11	70795728	70796477	peak654
Derl2	chr11	70832182	70832659	peak655
Mis12	chr11	70833292	70833797	peak656
Mybbp1a	chr11	72254952	72255896	peak657
Ube2g1	chr11	72420904	72421245	peak658
Ankfy1	chr11	72504140	72504458	peak659
Cyb5d2	chr11	72608759	72609163	peak660
1200014J11Rik	chr11	72861461	72862016	peak661
Gsg2	chr11	72951280	72951662	peak662
Emc6	chr11	72989792	72990451	peak663
Cluh	chr11	74463234	74463678	peak664
Pafah1b1	chr11	74536355	74536605	peak665
Mettl16	chr11	74584407	74584824	peak666
Mnt	chr11	74644574	74645319	peak667
Tsr1	chr11	74710865	74711343	peak668
Tsr1	chr11	74711692	74712037	peak669
Srr	chr11	74739632	74739935	peak670
Rpa1	chr11	75161058	75161615	peak671
Wdr81	chr11	75274347	75274614	peak672
Prpf8	chr11	75300334	75301318	peak673
Inpp5k	chr11	75443738	75444011	peak674
Crk	chr11	75492935	75493267	peak675
Ywhae	chr11	75546562	75546841	peak676
Ywhae	chr11	75546914	75547679	peak677
Dbil5	chr11	76030416	76030990	peak678
Rnmtl1	chr11	76056761	76057087	peak679
Timm22	chr11	76220755	76221058	peak680
Ccdc55	chr11	76891359	76891851	peak681
Efcab5	chr11	77008882	77009132	peak682
Nufip2	chr11	77499723	77499990	peak683
Nufip2	chr11	77500129	77500794	peak684
Nufip2	chr11	77501167	77501432	peak685
Phf12	chr11	77795486	77795782	peak686
Phf12	chr11	77796332	77796694	peak687
Phf12	chr11	77796796	77797424	peak688
Phf12	chr11	77797566	77797860	peak689
Traf4	chr11	77977888	77978905	peak690
Tlcd1	chr11	77991594	77991942	peak691
Tlcd1	chr11	77992379	77992688	peak692
Rpl23a	chr11	77995618	77997013	peak693
Rpl23a	chr11	77997411	77997810	peak694
Sdf2	chr11	78058214	78058554	peak695
Sdf2	chr11	78058707	78059053	peak696
Supt6	chr11	78061616	78061906	peak697
2610507B11Rik	chr11	78075349	78075700	peak698
Tmem199	chr11	78324914	78325450	peak699
Poldip2	chr11	78325865	78326599	peak700
Tnfaip1	chr11	78349319	78349585	peak701
Ift20	chr11	78350353	78350651	peak702
Tmem97	chr11	78363010	78364117	peak703
Nlk	chr11	78510531	78510784	peak704
Suz12	chr11	79805875	79806179	peak705
Suz12	chr11	79807044	79808090	peak706
Atad5	chr11	79902975	79903427	peak707
Tefm	chr11	79955140	79955573	peak708
Rhot1	chr11	80022637	80022993	peak709
Zfp207	chr11	80196215	80196524	peak710
Zfp207	chr11	80196918	80198157	peak711
Psmd11	chr11	80242218	80242630	peak712
Zfp830	chr11	82577996	82578352	peak713
Lig3	chr11	82594065	82594494	peak714
Lig3	chr11	82594943	82595426	peak715
Pex12	chr11	83104656	83104937	peak716
Pex12	chr11	83105333	83105621	peak717
Pex12	chr11	83112014	83112338	peak718
Pex12	chr11	83112606	83112905	peak719
Taf15	chr11	83287007	83287484	peak720
Tada2a	chr11	83942460	83942755	peak721
Aatf	chr11	84326494	84326779	peak722
Ggnbp2	chr11	84683037	84683375	peak723
Ggnbp2	chr11	84684502	84684984	peak724
Myo19	chr11	84693367	84693756	peak725
Appbp2	chr11	85047978	85048311	peak726
Ppm1d	chr11	85124129	85124449	peak727
Rps6kb1	chr11	86357616	86357873	peak728
Ptrh2	chr11	86497587	86498271	peak729
Ptrh2	chr11	86498536	86498798	peak730
Cltc	chr11	86570497	86570909	peak731
Cltc	chr11	86571457	86571835	peak732
Smg8	chr11	86899979	86900230	peak733
Prr11	chr11	86921792	86922079	peak734
Ska2	chr11	86923065	86923843	peak735
Trim37	chr11	86940662	86941243	peak736
Mtmr4	chr11	87404595	87405115	peak737
Supt4a	chr11	87551143	87551629	peak738
Dynll2	chr11	87800493	87800827	peak739
Srsf1	chr11	87861244	87862531	peak740
Mrps23	chr11	88018066	88018380	peak741
Msi2	chr11	88579968	88580283	peak742
Akap1	chr11	88725387	88725729	peak743
Akap1	chr11	88726164	88726445	peak744
Scpep1	chr11	88816306	88816638	peak745
Trim25	chr11	88861187	88861465	peak746
Cox11	chr11	90499526	90500094	peak747
Utp18	chr11	93746657	93746991	peak748
Mbtd1	chr11	93747614	93747872	peak749
Nme2	chr11	93816499	93817145	peak750
Gm20390	chr11	93828791	93829455	peak751
Luc7l3	chr11	94182013	94183228	peak752
Luc7l3	chr11	94183491	94183822	peak753
Lrrc59	chr11	94491243	94491612	peak754
Mrpl27	chr11	94514447	94514883	peak755
Kat7	chr11	95171190	95171537	peak756
Kat7	chr11	95171923	95172481	peak757
Slc35b1	chr11	95246204	95246881	peak758
Phb	chr11	95528527	95529127	peak759
Zfp652	chr11	95574720	95575084	peak760
Igf2bp1	chr11	95843305	95843603	peak761
Igf2bp1	chr11	95865540	95866021	peak762
Igf2bp1	chr11	95866268	95867191	peak763
Igf2bp1	chr11	95868663	95869633	peak764
Atp5g1	chr11	95936028	95936861	peak765
Snx11	chr11	96574026	96574337	peak766
Cbx1	chr11	96650503	96651584	peak767
Cbx1	chr11	96651690	96652017	peak768
Nfe2l1	chr11	96690957	96691222	peak769
Nfe2l1	chr11	96691623	96692100	peak770
Cdk5rap3	chr11	96777105	96777586	peak771
Sp2	chr11	96838237	96838939	peak772
Mrpl10	chr11	96903000	96903299	peak773
Kpnb1	chr11	97047906	97048416	peak774
Kpnb1	chr11	97049849	97050405	peak775
Mrpl45	chr11	97170986	97171518	peak776
Mrpl45	chr11	97177274	97177939	peak777
Srcin1	chr11	97460036	97460419	peak778
Srcin1	chr11	97460835	97461309	peak779
E130012A19Rik	chr11	97490203	97490789	peak780
Mllt6	chr11	97520890	97521514	peak781
Mllt6	chr11	97521961	97522380	peak782
Mllt6	chr11	97522672	97522986	peak783
Mllt6	chr11	97524023	97524285	peak784
Mllt6	chr11	97525251	97525749	peak785
Mllt6	chr11	97526641	97526948	peak786
Pcgf2	chr11	97559727	97559999	peak787
Pcgf2	chr11	97560353	97560787	peak788
Pcgf2	chr11	97561290	97561962	peak789
Psmb3	chr11	97564820	97565238	peak790
Pip4k2b	chr11	97605472	97605875	peak791
Cwc25	chr11	97627314	97627773	peak792
Rpl23	chr11	97641748	97642021	peak793
Rpl23	chr11	97642103	97643626	peak794
Rpl23	chr11	97643956	97644571	peak795
Lasp1	chr11	97661075	97661376	peak796
Plxdc1	chr11	97849767	97850119	peak797
Rpl19	chr11	97887499	97887809	peak798
Rpl19	chr11	97888050	97889171	peak799
Med1	chr11	98053623	98053996	peak800
Med1	chr11	98054231	98054519	peak801
Cdk12	chr11	98063194	98063880	peak802
Cdk12	chr11	98064151	98064517	peak803
Psmd3	chr11	98544016	98544615	peak804
Msl1	chr11	98656051	98656301	peak805
Top2a	chr11	98884068	98884374	peak806
Top2a	chr11	98884430	98885428	peak807
Smarce1	chr11	99091247	99091781	peak808
Eif1	chr11	100180636	100180893	peak809
Eif1	chr11	100181353	100181714	peak810
Eif1	chr11	100181942	100182202	peak811
Klhl11	chr11	100333406	100333984	peak812
Dnajc7	chr11	100480404	100480867	peak813
Nkiras2	chr11	100484281	100484746	peak814
Kat2a	chr11	100573422	100573719	peak815
Rab5c	chr11	100598901	100599383	peak816
Stat3	chr11	100800173	100800561	peak817
Psmc3ip	chr11	100956241	100956525	peak818
Fam134c	chr11	100980529	100980918	peak819
Vps25	chr11	101115031	101115380	peak820
Psme3	chr11	101177192	101177512	peak821
Psme3	chr11	101177629	101177989	peak822
Aarsd1	chr11	101278374	101278668	peak823
Rpl27	chr11	101303920	101304703	peak824
Brca1	chr11	101412738	101413047	peak825
Nbr1	chr11	101414434	101414966	peak826
Rdm1	chr11	101489357	101489857	peak827
BC030867	chr11	102110311	102110668	peak828
Tmub2	chr11	102146392	102146972	peak829
Atxn7l3	chr11	102157234	102157488	peak830
Atxn7l3	chr11	102158675	102159276	peak831
Ubtf	chr11	102179549	102180267	peak832
Ubtf	chr11	102180748	102181042	peak833
Slc25a39	chr11	102267960	102268649	peak834
Slc25a39	chr11	102269014	102269678	peak835
Gpatch8	chr11	102417019	102417455	peak836
Ccdc43	chr11	102558540	102558950	peak837
Eftud2	chr11	102741311	102742070	peak838
Kif18b	chr11	102785709	102785959	peak839
Dcakd	chr11	102877831	102878224	peak840
Hexim1	chr11	102976116	102977156	peak841
Hexim2	chr11	102993497	102994164	peak842
Plekhm1	chr11	103273554	103273877	peak843
Nsf	chr11	103814922	103815198	peak844
Kansl1	chr11	104302143	104303050	peak845
Kansl1	chr11	104303867	104304209	peak846
Cdc27	chr11	104410962	104411745	peak847
Mettl2	chr11	104987904	104988360	peak848
Tlk2	chr11	105042163	105042509	peak849
Tlk2	chr11	105043322	105043893	peak850
Ccdc47	chr11	106077034	106077336	peak851
Ddx42	chr11	106078298	106078971	peak852
Ftsj3	chr11	106116575	106117196	peak853
Psmc5	chr11	106117836	106118306	peak854
Ern1	chr11	106361531	106361847	peak855
Ern1	chr11	106362271	106362718	peak856
Ddx5	chr11	106648461	106649337	peak857
Cep95	chr11	106650090	106651157	peak858
Kpna2	chr11	106859640	106860725	peak859
Nol11	chr11	107049869	107050145	peak860
Nol11	chr11	107050206	107050498	peak861
Psmd12	chr11	107340902	107341796	peak862
Helz	chr11	107408363	107409009	peak863
Gna13	chr11	109224290	109224796	peak864
Slc16a6	chr11	109334903	109335241	peak865
Cog1	chr11	113510908	113511170	peak866
Fam104a	chr11	113544875	113545305	peak867
D11Wsu47e	chr11	113545885	113546203	peak868
Rpl38	chr11	114530090	114531905	peak869
Atp5h	chr11	115280782	115281185	peak870
Kctd2	chr11	115281772	115282097	peak871
Hn1	chr11	115375091	115375626	peak872
Sumo2	chr11	115396313	115397084	peak873
Nup85	chr11	115425069	115425401	peak874
Nup85	chr11	115425790	115426086	peak875
Nup85	chr11	115426163	115426595	peak876
Mrps7	chr11	115464506	115465160	peak877
Gga3	chr11	115465403	115465773	peak878
Mif4gd	chr11	115473294	115473730	peak879
H3f3b	chr11	115885335	115885711	peak880
Unk	chr11	115891944	115892434	peak881
Mrpl38	chr11	115999625	116000012	peak882
Ubald2	chr11	116295947	116296390	peak883
Prpsap1	chr11	116350835	116351559	peak884
1810032O08Rik	chr11	116532999	116533860	peak885
Mettl23	chr11	116703979	116704625	peak886
Srsf2	chr11	116712565	116712868	peak887
Srsf2	chr11	116713330	116713833	peak888
Srsf2	chr11	116713982	116714367	peak889
Mfsd11	chr11	116714629	116715006	peak890
Sec14l1	chr11	116938125	116939220	peak891
Sec14l1	chr11	116939565	116939860	peak892
Birc5	chr11	117710650	117710910	peak893
Socs3	chr11	117829750	117830369	peak894
Pgs1	chr11	117848411	117848796	peak895
Usp36	chr11	118151022	118151349	peak896
Cant1	chr11	118279959	118280277	peak897
Eif4a3	chr11	119161006	119161328	peak898
Endov	chr11	119351976	119352445	peak899
Rptor	chr11	119464371	119464757	peak900
Chmp6	chr11	119775178	119775530	peak901
Slc38a10	chr11	120011987	120012358	peak902
Bahcc1	chr11	120091316	120091854	peak903
Bahcc1	chr11	120092109	120092754	peak904
Actg1	chr11	120209309	120209746	peak905
0610009L18Rik	chr11	120210161	120210481	peak906
Mrpl12	chr11	120346008	120346819	peak907
P4hb	chr11	120433539	120434078	peak908
P4hb	chr11	120434861	120435362	peak909
P4hb	chr11	120435433	120435741	peak910
Arhgdia	chr11	120442130	120442480	peak911
Arhgdia	chr11	120443068	120443657	peak912
Alyref	chr11	120458808	120459315	peak913
Anapc11	chr11	120460047	120460703	peak914
Mafg	chr11	120494106	120494400	peak915
Mafg	chr11	120495155	120495459	peak916
Dus1l	chr11	120657082	120657658	peak917
Fasn	chr11	120684783	120685297	peak918
Csnk1d	chr11	120852149	120852465	peak919
Rab10	chr12	3309271	3309803	peak920
1110002L01Rik	chr12	3426294	3426636	peak921
Asxl2	chr12	3426946	3427720	peak922
Ptrhd1	chr12	4233438	4233729	peak923
Ubxn2a	chr12	4913429	4914201	peak924
Ubxn2a	chr12	4914655	4915027	peak925
Atad2b	chr12	4924549	4924824	peak926
Pum2	chr12	8681745	8682403	peak927
Pum2	chr12	8682481	8682832	peak928
Laptm4a	chr12	8929268	8929872	peak929
Ttc32	chr12	9036863	9037645	peak930
Gen1	chr12	11271920	11272465	peak931
Rpl36-ps3	chr12	12794580	12794940	peak932
Mycn	chr12	12946232	12947045	peak933
Mycn	chr12	12947135	12947438	peak934
Mycn	chr12	12947591	12948558	peak935
Mycn	chr12	12949098	12949862	peak936
Pdia6	chr12	17273417	17274068	peak937
Nol10	chr12	17355321	17355614	peak938
Odc1	chr12	17551972	17552288	peak939
Adam17	chr12	21379701	21380260	peak940
Ywhaq	chr12	21422094	21422398	peak941
Ywhaq	chr12	21423926	21424483	peak942
Klf11	chr12	25336310	25336597	peak943
Rrm2	chr12	25392469	25392745	peak944
Rrm2	chr12	25393176	25393495	peak945
Rrm2	chr12	25393747	25394438	peak946
Rps7	chr12	29318785	29319104	peak947
Rps7	chr12	29319406	29320583	peak948
Adi1	chr12	29360595	29360918	peak949
Acp1	chr12	31596032	31596284	peak950
Cbll1	chr12	32184033	32184292	peak951
Hbp1	chr12	32633624	32633906	peak952
Hbp1	chr12	32634721	32634998	peak953
Bzw2	chr12	36882830	36883198	peak954
Ankmy2	chr12	36883836	36884245	peak955
Gm7008	chr12	40948667	40948952	peak956
Ifrd1	chr12	40949403	40949730	peak957
Immp2l	chr12	41750912	41751222	peak958
Dnajb9	chr12	45310155	45310989	peak959
G2e3	chr12	52446554	52446873	peak960
G2e3	chr12	52448240	52448659	peak961
G2e3	chr12	52449323	52450070	peak962
Heatr5a	chr12	53071867	53072149	peak963
Arhgap5	chr12	53605260	53606006	peak964
Eapp	chr12	55797007	55797491	peak965
Snx6	chr12	55896218	55896574	peak966
Cfl2	chr12	55963117	55963584	peak967
1110008L16Rik	chr12	56403191	56403452	peak968
Ppp2r3c	chr12	56403743	56404399	peak969
Psma6	chr12	56499971	56500367	peak970
Pnn	chr12	60167330	60167683	peak971
Pnn	chr12	60168000	60168494	peak972
Pnn	chr12	60168543	60168842	peak973
Fkbp3	chr12	66174433	66174763	peak974
Fancm	chr12	66176665	66177030	peak975
Mis18bp1	chr12	66273156	66273417	peak976
Rps29	chr12	70258781	70259867	peak977
Rpl36al	chr12	70284266	70285041	peak978
Mgat2	chr12	70285393	70285670	peak979
Nemf	chr12	70457689	70457967	peak980
Arf6	chr12	70472454	70472968	peak981
Gm9887	chr12	70473685	70474166	peak982
Psma3	chr12	72075773	72076367	peak983
Arid4a	chr12	72117204	72117509	peak984
Timm9	chr12	72237219	72237561	peak985
Jkamp	chr12	73187432	73187863	peak986
Ppm1a	chr12	73861508	73862060	peak987
Six4	chr12	74213678	74214105	peak988
Hif1a	chr12	75009645	75010365	peak989
Ppp2r5e	chr12	76697559	76697907	peak990
Wdr89	chr12	76769901	76770439	peak991
Wdr89	chr12	76771202	76771456	peak992
Tex21	chr12	77317456	77317779	peak993
Tex21	chr12	77330460	77330901	peak994
Zbtb1	chr12	77469971	77470252	peak995
Zbtb1	chr12	77470853	77471334	peak996
Fntb	chr12	77938977	77939302	peak997
Max	chr12	78062700	78063068	peak998
Gphn	chr12	79327885	79328204	peak999
Mpp5	chr12	79850054	79850312	peak1000
Atp6v1d	chr12	79961881	79962370	peak1001
Eif2s1	chr12	79963024	79964075	peak1002
Zfyve26	chr12	80396674	80396985	peak1003
Zfyve26	chr12	80398553	80398858	peak1004
Zfp36l1	chr12	81212889	81213690	peak1005
Dcaf5	chr12	81536280	81536546	peak1006
Slc39a9	chr12	81744014	81744736	peak1007
Erh	chr12	81745658	81745944	peak1008
Srsf5	chr12	82046570	82047045	peak1009
Srsf5	chr12	82047356	82047740	peak1010
Smoc1	chr12	82120570	82120820	peak1011
Med6	chr12	82695401	82695871	peak1012
Rbm25	chr12	84972354	84972958	peak1013
Rbm25	chr12	84973602	84974533	peak1014
Zfp410	chr12	85658212	85658534	peak1015
Lin52	chr12	85792583	85793055	peak1016
Npc2	chr12	86113272	86113705	peak1017
Fcf1	chr12	86311092	86311422	peak1018
Ylpm1	chr12	86337357	86337789	peak1019
Eif2b2	chr12	86560626	86560936	peak1020
Nek9	chr12	86679906	86680204	peak1021
Tmed10	chr12	86715013	86715590	peak1022
0610007P14Rik	chr12	87165039	87165292	peak1023
Esrrb	chr12	87811184	87811905	peak1024
Esrrb	chr12	87812561	87812950	peak1025
Esrrb	chr12	87843455	87843853	peak1026
Esrrb	chr12	87844725	87844984	peak1027
Irf2bpl	chr12	88224146	88225704	peak1028
Irf2bpl	chr12	88226299	88226646	peak1029
2310044G17Rik	chr12	88287324	88288019	peak1030
2310044G17Rik	chr12	88288546	88288867	peak1031
Pomt2	chr12	88489019	88489354	peak1032
Vipas39	chr12	88606481	88607046	peak1033
Ahsa1	chr12	88607690	88608144	peak1034
Ahsa1	chr12	88608254	88608529	peak1035
Alkbh1	chr12	88783101	88784853	peak1036
Snw1	chr12	88812625	88813182	peak1037
Gtf2a1	chr12	92827072	92827666	peak1038
Gtf2a1	chr12	92828764	92829815	peak1039
Tdp1	chr12	101122868	101123455	peak1040
Calm1	chr12	101425178	101425585	peak1041
Smek1	chr12	102320841	102321863	peak1042
Smek1	chr12	102322042	102322489	peak1043
Atxn3	chr12	103195998	103196264	peak1044
Cpsf2	chr12	103214188	103214727	peak1045
Tmem251	chr12	103982005	103982369	peak1046
Ubr7	chr12	103996296	103997032	peak1047
Dicer1	chr12	105999073	105999598	peak1048
Glrx5	chr12	106269408	106269947	peak1049
Glrx5	chr12	106270006	106270353	peak1050
Atg2b	chr12	106922920	106923346	peak1051
Papola	chr12	107022285	107022592	peak1052
Papola	chr12	107023357	107023896	peak1053
Setd3	chr12	109418181	109418530	peak1054
Ccdc85c	chr12	109514238	109514617	peak1055
Yy1	chr12	110030521	110030853	peak1056
Yy1	chr12	110031605	110032384	peak1057
Wdr25	chr12	110132056	110132324	peak1058
Dio3	chr12	111187072	111187429	peak1059
Ppp2r5c	chr12	111684852	111685130	peak1060
Ppp2r5c	chr12	111723535	111723819	peak1061
Ppp2r5c	chr12	111724068	111724374	peak1062
Dync1h1	chr12	111828864	111829748	peak1063
Dync1h1	chr12	111839829	111840079	peak1064
Dync1h1	chr12	111840251	111840721	peak1065
Hsp90aa1	chr12	111933658	111934111	peak1066
Hsp90aa1	chr12	111934900	111935679	peak1067
Hsp90aa1	chr12	111936680	111937257	peak1068
Hsp90aa1	chr12	111939994	111940672	peak1069
Wdr20a	chr12	111976342	111976676	peak1070
Cinp	chr12	112126722	112127121	peak1071
Cdc42bpb	chr12	112615142	112615601	peak1072
Eif5	chr12	112775402	112776108	peak1073
Eif5	chr12	112776979	112777530	peak1074
Trmt61a	chr12	112916370	112917009	peak1075
Apopt1	chr12	112951417	112951991	peak1076
2010107E04Rik	chr12	113204623	113205182	peak1077
Cdca4	chr12	114066454	114067600	peak1078
Cdca4	chr12	114067975	114068597	peak1079
Brf1	chr12	114238111	114238533	peak1080
Akr1e1	chr13	4607824	4608256	peak1081
Klf6	chr13	5860940	5861302	peak1082
Klf6	chr13	5861935	5862594	peak1083
Wdr37	chr13	8870640	8871130	peak1084
Idi1	chr13	8885381	8885805	peak1085
Gtpbp4	chr13	8994563	8995199	peak1086
Gtpbp4	chr13	8995468	8995803	peak1087
Larp4b	chr13	9093563	9093829	peak1088
Ryr2	chr13	12268328	12268584	peak1089
Prl2c2	chr13	13033436	13033686	peak1090
Ggps1	chr13	14155001	14155343	peak1091
Psma2	chr13	14705614	14706167	peak1092
Mplkip	chr13	17787279	17787563	peak1093
Rala	chr13	18036134	18036553	peak1094
Yae1d1	chr13	18084397	18085055	peak1095
Epdr1	chr13	19619423	19619852	peak1096
Trim27	chr13	21272235	21272954	peak1097
Zkscan3	chr13	21494102	21494392	peak1098
Zkscan8	chr13	21622577	21622901	peak1099
Hist1h3h	chr13	21808948	21809247	peak1100
Hist1h3h	chr13	21810022	21810272	peak1101
Hist1h2bm	chr13	21813033	21813291	peak1102
Hist1h4j	chr13	21826335	21826710	peak1103
Hist1h4k	chr13	21842673	21842951	peak1104
Hist1h2ak	chr13	21846866	21847152	peak1105
Hist1h1b	chr13	21871627	21872261	peak1106
Pom121l2	chr13	22066309	22066720	peak1107
Hist1h2ah	chr13	22126560	22127056	peak1108
Hist1h4i	chr13	22131895	22132358	peak1109
Hist1h4i	chr13	22133580	22134065	peak1110
Abt1	chr13	23515270	23515558	peak1111
Abt1	chr13	23529458	23529777	peak1112
Btn1a1	chr13	23537226	23537654	peak1113
Hist1h4h	chr13	23622336	23622794	peak1114
Hist1h4h	chr13	23623309	23623618	peak1115
Hist1h4h	chr13	23623679	23624158	peak1116
Hist1h2af	chr13	23626311	23626664	peak1117
Hist1h3g	chr13	23626740	23627019	peak1118
Hist1h4f	chr13	23642632	23643006	peak1119
Hist1h3e	chr13	23654660	23655168	peak1120
Hist1h2ad	chr13	23666640	23666975	peak1121
Hist1h1c	chr13	23831747	23832636	peak1122
Hist1h3c	chr13	23836107	23836357	peak1123
Hist1h3c	chr13	23837589	23837934	peak1124
Hist1h2bb	chr13	23837983	23838304	peak1125
Hist1h3b	chr13	23843408	23843818	peak1126
Hist1h4a	chr13	23852253	23852508	peak1127
Hist1h1a	chr13	23854711	23855351	peak1128
Gmnn	chr13	24853491	24853773	peak1129
BC005537	chr13	24893129	24893594	peak1130
Acot13	chr13	24922928	24923200	peak1131
Tdp2	chr13	24923653	24924167	peak1132
Sox4	chr13	29042456	29042715	peak1133
Cdkal1	chr13	29947032	29947547	peak1134
E2f3	chr13	30075681	30076056	peak1135
E2f3	chr13	30076992	30077786	peak1136
Prpf4b	chr13	34965792	34966042	peak1137
Prpf4b	chr13	34967506	34967879	peak1138
Cdyl	chr13	35830428	35831355	peak1139
Ssr1	chr13	38085282	38085533	peak1140
Eef1e1	chr13	38749814	38750834	peak1141
Gcnt2	chr13	40982757	40983371	peak1142
Pak1ip1	chr13	41096667	41097286	peak1143
Nol7	chr13	43493787	43494265	peak1144
Jarid2	chr13	44826997	44828827	peak1145
Nup153	chr13	46821437	46821696	peak1146
Nup153	chr13	46821814	46822102	peak1147
Nup153	chr13	46822249	46822528	peak1148
Nup153	chr13	46822655	46823095	peak1149
Dek	chr13	47200481	47201237	peak1150
Dek	chr13	47201869	47202268	peak1151
A830005F24Rik	chr13	48640339	48641087	peak1152
A830005F24Rik	chr13	48641555	48641856	peak1153
Fam120a	chr13	49062701	49063008	peak1154
Fam120a	chr13	49063762	49064014	peak1155
Bicd2	chr13	49437075	49437427	peak1156
Ippk	chr13	49515943	49516297	peak1157
Cenpp	chr13	49747721	49748023	peak1158
Nol8	chr13	49748801	49749688	peak1159
Iars	chr13	49777618	49778316	peak1160
Cks2	chr13	51740803	51741204	peak1161
Sfxn1	chr13	54167303	54167636	peak1162
Thoc3	chr13	54569716	54570154	peak1163
4833439L19Rik	chr13	54666250	54666641	peak1164
Higd2a	chr13	54691961	54692476	peak1165
Faf2	chr13	54723255	54723773	peak1166
Rnf44	chr13	54787883	54789043	peak1167
Rnf44	chr13	54794684	54795189	peak1168
Nsd1	chr13	55291877	55292648	peak1169
Nsd1	chr13	55311339	55311596	peak1170
Nsd1	chr13	55311815	55312813	peak1171
Nsd1	chr13	55313391	55314722	peak1172
Rab24	chr13	55422678	55422971	peak1173
Prelid1	chr13	55423420	55424068	peak1174
Lman2	chr13	55463446	55463837	peak1175
Grk6	chr13	55546868	55547481	peak1176
Ddx41	chr13	55637493	55637764	peak1177
Tmed9	chr13	55694644	55695220	peak1178
Caml	chr13	55724623	55724876	peak1179
B230219D22Rik	chr13	55795027	55795717	peak1180
Hnrnpa0	chr13	58229207	58229697	peak1181
Hnrnpa0	chr13	58230353	58231029	peak1182
Rmi1	chr13	58502338	58502917	peak1183
Rmi1	chr13	58503034	58503428	peak1184
Hnrnpk	chr13	58504089	58504609	peak1185
Zcchc6	chr13	59923588	59923878	peak1186
Fancc	chr13	63341544	63341844	peak1187
Fancc	chr13	63374392	63374875	peak1188
Fancc	chr13	63532873	63533336	peak1189
Ptch1	chr13	63664962	63665261	peak1190
Ptch1	chr13	63665529	63666429	peak1191
Ercc6l2	chr13	63915938	63916231	peak1192
Zfp367	chr13	64253976	64254424	peak1193
Hiatl1	chr13	65213627	65214119	peak1194
Gm10775	chr13	65342790	65343271	peak1195
Zfp369	chr13	65379490	65379835	peak1196
Rslcan18	chr13	67208982	67209330	peak1197
Zfp459	chr13	67521810	67522069	peak1198
Zfp748	chr13	67654312	67654712	peak1199
A530054K11Rik	chr13	67738353	67738627	peak1200
Zfp71-rs1	chr13	67824749	67825144	peak1201
Mtrr	chr13	68720201	68720874	peak1202
Fastkd3	chr13	68721209	68721474	peak1203
Papd7	chr13	69673818	69674348	peak1204
Nsun2	chr13	69750977	69751906	peak1205
Med10	chr13	69948846	69949220	peak1206
BC018507	chr13	70775868	70776247	peak1207
Ndufs6	chr13	73465596	73465864	peak1208
Mrpl36	chr13	73482508	73483632	peak1209
Mrpl36	chr13	73483961	73484386	peak1210
Clptm1l	chr13	73741795	73742074	peak1211
Slc12a7	chr13	73901380	73901630	peak1212
Trip13	chr13	74074689	74075103	peak1213
Sdha	chr13	74487401	74487672	peak1214
Ccdc127	chr13	74487871	74488132	peak1215
Rfesd	chr13	76155554	76156000	peak1216
Arrdc3	chr13	81021895	81022300	peak1217
Arrdc3	chr13	81022733	81024057	peak1218
Arrdc3	chr13	81024123	81024788	peak1219
Arrdc3	chr13	81024963	81025248	peak1220
Arrdc3	chr13	81025564	81026007	peak1221
Tmem161b	chr13	84361991	84362282	peak1222
Rasa1	chr13	85427968	85428238	peak1223
Cox7c	chr13	86185849	86186324	peak1224
Xrcc4	chr13	90229407	90229983	peak1225
Rps23	chr13	91062760	91063876	peak1226
Zcchc9	chr13	91946833	91947136	peak1227
Msh3	chr13	93125373	93125690	peak1228
Papd4	chr13	93961601	93962182	peak1229
Jmy	chr13	94268724	94269061	peak1230
Poc5	chr13	97158770	97159048	peak1231
Polk	chr13	97312017	97312309	peak1232
Col4a3bp	chr13	97312855	97313193	peak1233
Fam169a	chr13	97838062	97838360	peak1234
Fam169a	chr13	97841820	97842128	peak1235
Nsa2	chr13	97907300	97907678	peak1236
Gfm2	chr13	97908059	97908365	peak1237
Enc1	chr13	98010355	98010779	peak1238
Enc1	chr13	98011164	98012375	peak1239
Enc1	chr13	98252847	98253361	peak1240
Enc1	chr13	98253447	98254428	peak1241
Enc1	chr13	98254683	98255295	peak1242
Enc1	chr13	98255789	98256094	peak1243
Rps18-ps3	chr13	98590024	98590386	peak1244
Utp15	chr13	99032078	99032878	peak1245
Btf3	chr13	99086123	99086395	peak1246
Btf3	chr13	99086492	99086901	peak1247
Btf3	chr13	99087099	99087691	peak1248
Fcho2	chr13	99584248	99584573	peak1249
Mrps27	chr13	100114841	100115390	peak1250
Bdp1	chr13	100873468	100873930	peak1251
Smn1	chr13	100895071	100895356	peak1252
Gtf2h2	chr13	101261806	101262382	peak1253
Rad17	chr13	101420570	101420836	peak1254
Taf9	chr13	101421573	101422249	peak1255
Ccdc125	chr13	101440156	101440406	peak1256
Cdk7	chr13	101499934	101500769	peak1257
Cenph	chr13	101545093	101545774	peak1258
Ccnb1	chr13	101555780	101556395	peak1259
Slc30a5	chr13	101602860	101603302	peak1260
Srek1	chr13	104563476	104563844	peak1261
Trappc13	chr13	104967823	104968437	peak1262
Ipo11	chr13	107726549	107726864	peak1263
Dimt1	chr13	107737516	107738117	peak1264
Kif2a	chr13	107812758	107813022	peak1265
3830408C21Rik	chr13	107824379	107824655	peak1266
Smim15	chr13	108834731	108834984	peak1267
Gpbp1	chr13	112279090	112279500	peak1268
Gpbp1	chr13	112279788	112280060	peak1269
Il6st	chr13	113254514	113254822	peak1270
Skiv2l2	chr13	113717136	113717548	peak1271
Dhx29	chr13	113718078	113718665	peak1272
Arl15	chr13	114585013	114585292	peak1273
4833420G17Rik	chr13	120251864	120252186	peak1274
Rpp14	chr14	8886733	8886983	peak1275
Rpp14	chr14	8913050	8913381	peak1276
Pdhb	chr14	9005016	9005392	peak1277
Pdhb	chr14	9005905	9006177	peak1278
4930452B06Rik	chr14	9498142	9498649	peak1279
Ptprg	chr14	12386170	12386575	peak1280
Psmd6	chr14	14952974	14953252	peak1281
Rpl15	chr14	19102554	19103371	peak1282
2700060E02Rik	chr14	20642321	20642692	peak1283
Gng2	chr14	20795447	20795960	peak1284
Kcnk5	chr14	21000177	21000639	peak1285
Ecd	chr14	21166647	21167220	peak1286
Fam149b	chr14	21167528	21168118	peak1287
Dnajc9	chr14	21207648	21208004	peak1288
Mrps16	chr14	21212270	21212666	peak1289
Ppp3cb	chr14	21364876	21365440	peak1290
Myoz1	chr14	21458935	21459188	peak1291
Myoz1	chr14	21460302	21461037	peak1292
Chchd1	chr14	21521553	21522005	peak1293
Chchd1	chr14	21522306	21522571	peak1294
Adk	chr14	21872411	21872828	peak1295
Kat6b	chr14	22299987	22300385	peak1296
Kat6b	chr14	22301027	22301519	peak1297
Samd8	chr14	22569929	22570206	peak1298
Vdac2	chr14	22650555	22651351	peak1299
Vdac2	chr14	22651503	22651780	peak1300
Comtd1	chr14	22667184	22667494	peak1301
Comtd1	chr14	22667715	22668058	peak1302
Rps24	chr14	25310053	25311169	peak1303
Rps24	chr14	25311308	25311792	peak1304
Anxa11	chr14	26661707	26662027	peak1305
Slmap	chr14	27353424	27353748	peak1306
Slmap	chr14	27353911	27354306	peak1307
4930570N19Rik	chr14	27457777	27458490	peak1308
Pde12	chr14	27488647	27489111	peak1309
Appl1	chr14	27782972	27783373	peak1310
D14Abb1e	chr14	28242141	28242783	peak1311
Actr8	chr14	30791790	30792107	peak1312
Dcp1a	chr14	31292961	31293855	peak1313
Tkt	chr14	31362381	31362741	peak1314
Nek4	chr14	31764848	31765098	peak1315
Gnl3	chr14	31830882	31832238	peak1316
Smim4	chr14	31941461	31942040	peak1317
Smim4	chr14	31944457	31944901	peak1318
Nisch	chr14	32019033	32019342	peak1319
Nisch	chr14	32019394	32019796	peak1320
Phf7	chr14	32063920	32064353	peak1321
Bap1	chr14	32064724	32065108	peak1322
Mettl6	chr14	32307527	32308121	peak1323
Eaf1	chr14	32308648	32309176	peak1324
Ankrd28	chr14	32642882	32643183	peak1325
Ncoa4	chr14	32973189	32973685	peak1326
Timm23	chr14	33014410	33014983	peak1327
Parg	chr14	33015163	33015707	peak1328
Glud1	chr14	35124001	35124613	peak1329
Fam25c	chr14	35175700	35176167	peak1330
Bmpr1a	chr14	35316142	35316407	peak1331
Wapal	chr14	35487409	35487974	peak1332
Ghitm	chr14	37947456	37948325	peak1333
Psmc6	chr14	45949853	45950126	peak1334
Socs4	chr14	47896692	47896981	peak1335
Mapk1ip1l	chr14	47918511	47918815	peak1336
Mapk1ip1l	chr14	47918882	47919153	peak1337
Otx2	chr14	49281937	49282269	peak1338
Exoc5	chr14	49686527	49686815	peak1339
Naa30	chr14	49792203	49792507	peak1340
Parp2	chr14	51422160	51422798	peak1341
Parp2	chr14	51423667	51424701	peak1342
Parp2	chr14	51427706	51428023	peak1343
Tmem55b	chr14	51551190	51551453	peak1344
Zfp219	chr14	52639844	52640291	peak1345
Hnrnpc	chr14	52722934	52723551	peak1346
Supt16	chr14	52815957	52816438	peak1347
Mettl3	chr14	52924050	52924326	peak1348
Mrpl52	chr14	55045416	55045788	peak1349
Mrpl52	chr14	55045890	55046176	peak1350
Ajuba	chr14	55193417	55193823	peak1351
Ajuba	chr14	55194773	55196314	peak1352
Acin1	chr14	55305915	55306523	peak1353
Ngdn	chr14	55634579	55634875	peak1354
Rnf31	chr14	56210668	56211056	peak1355
Mphosph8	chr14	57287138	57287861	peak1356
Pspc1	chr14	57396806	57397069	peak1357
Xpo4	chr14	58283350	58283780	peak1358
Sap18	chr14	58417265	58417542	peak1359
Ints6	chr14	63379526	63379829	peak1360
Ints6	chr14	63380439	63381082	peak1361
Tdh	chr14	64127163	64127492	peak1362
Cdca2	chr14	68333064	68333645	peak1363
Fgf17	chr14	71036055	71036870	peak1364
Xpo7	chr14	71165821	71166072	peak1365
Zc3h13	chr14	75683596	75683917	peak1366
Cog3	chr14	76153835	76154144	peak1367
Tpt1	chr14	76245170	76245457	peak1368
Nufip1	chr14	76510826	76511201	peak1369
Nufip1	chr14	76511361	76511612	peak1370
Nufip1	chr14	76551843	76552426	peak1371
Tsc22d1	chr14	76904609	76905559	peak1372
Gm6994	chr14	77920036	77921150	peak1373
Vwa8	chr14	79248985	79249286	peak1374
Naa16	chr14	79790026	79790351	peak1375
Mtrf1	chr14	79797645	79798015	peak1376
Sugt1	chr14	79986542	79987071	peak1377
Sugt1	chr14	79987651	79988404	peak1378
Tdrd3	chr14	87815915	87816298	peak1379
Mzt1	chr14	99444789	99445222	peak1380
Bora	chr14	99446038	99446323	peak1381
Pibf1	chr14	99498589	99498914	peak1382
Klf5	chr14	99698047	99699544	peak1383
Klf12	chr14	100685462	100686092	peak1384
Uchl3	chr14	102053378	102053644	peak1385
Fbxl3	chr14	103497404	103498156	peak1386
Rbm26	chr14	105575116	105575399	peak1387
Rbm26	chr14	105575477	105576018	peak1388
Spry2	chr14	106292866	106293429	peak1389
Spry2	chr14	106294368	106296105	peak1390
Spry2	chr14	106297313	106298173	peak1391
Gpc5	chr14	115441494	115441947	peak1392
Rap2a	chr14	120876255	120876521	peak1393
Ipo5	chr14	121310983	121311383	peak1394
Ubac2	chr14	122197324	122197723	peak1395
Tm9sf2	chr14	122506441	122506780	peak1396
AW549877	chr15	3945409	3945698	peak1397
Rpl37	chr15	5065663	5065986	peak1398
Rpl37	chr15	5066800	5068010	peak1399
Ttc33	chr15	5135714	5136107	peak1400
Lifr	chr15	7066382	7066713	peak1401
Lifr	chr15	7078751	7079265	peak1402
Wdr70	chr15	8048524	8049100	peak1403
Nup155	chr15	8059387	8060240	peak1404
Nipbl	chr15	8393995	8394301	peak1405
Nipbl	chr15	8394897	8395307	peak1406
Slc1a3	chr15	8660019	8660443	peak1407
Skp2	chr15	9069692	9070002	peak1408
Lmbrd2	chr15	9070627	9071030	peak1409
Dnajc21	chr15	10399485	10399802	peak1410
Brix1	chr15	10414647	10414897	peak1411
Brix1	chr15	10415054	10415583	peak1412
Rad1	chr15	10415895	10416834	peak1413
Rai14	chr15	10644642	10644897	peak1414
Tars	chr15	11328501	11329297	peak1415
Tars	chr15	11329719	11330099	peak1416
Sub1	chr15	11924537	11924854	peak1417
Sub1	chr15	11924949	11925306	peak1418
Golph3	chr15	12251335	12251999	peak1419
6030458C11Rik	chr15	12753982	12754252	peak1420
Drosha	chr15	12754789	12755149	peak1421
Fam134b	chr15	25688736	25689300	peak1422
Zfp622	chr15	25914298	25915158	peak1423
Cct5	chr15	31530629	31531470	peak1424
Mtdh	chr15	34011876	34012207	peak1425
Mtdh	chr15	34012602	34013750	peak1426
Rpl30	chr15	34369780	34370030	peak1427
Rpl30	chr15	34371406	34372940	peak1428
Rpl30	chr15	34373114	34373455	peak1429
Rpl30	chr15	34373877	34374187	peak1430
Pop1	chr15	34425248	34425609	peak1431
Cox6c	chr15	35867264	35867847	peak1432
Pabpc1	chr15	36537295	36537587	peak1433
Pabpc1	chr15	36537706	36537959	peak1434
Pabpc1	chr15	36538120	36538597	peak1435
Pabpc1	chr15	36539106	36539510	peak1436
Ywhaz	chr15	36722521	36722793	peak1437
Ywhaz	chr15	36723696	36724180	peak1438
Zfp706	chr15	36936201	36936728	peak1439
Zfp706	chr15	36937282	36938046	peak1440
Ubr5	chr15	38007869	38008253	peak1441
Ubr5	chr15	38008935	38009529	peak1442
Klf10	chr15	38229301	38229851	peak1443
Slc25a32	chr15	38943550	38944020	peak1444
Oxr1	chr15	41179049	41179502	peak1445
Eif3e	chr15	43113268	43114199	peak1446
Trps1	chr15	50720163	50720423	peak1447
Eif3h	chr15	51696426	51696927	peak1448
Rad21	chr15	51821829	51822858	peak1449
Deptor	chr15	54944119	54944369	peak1450
Mtbp	chr15	55388304	55388556	peak1451
Atad2	chr15	57965922	57966471	peak1452
Trmt12	chr15	58704275	58704694	peak1453
Rnf139	chr15	58720986	58721280	peak1454
Tatdn1	chr15	58764879	58765264	peak1455
Ndufb9	chr15	58765374	58766021	peak1456
Mtss1	chr15	58911886	58912188	peak1457
Mtss1	chr15	58912583	58913484	peak1458
Mtss1	chr15	58914098	58914434	peak1459
Myc	chr15	61817504	61817983	peak1460
Myc	chr15	61871047	61871340	peak1461
Fam49b	chr15	63828875	63829287	peak1462
Ago2	chr15	73014343	73015009	peak1463
4933427E11Rik	chr15	74539351	74539731	peak1464
Them6	chr15	74551717	74551967	peak1465
Eef1d	chr15	75739505	75739941	peak1466
Tsta3	chr15	75759721	75760098	peak1467
Zfp623	chr15	75771689	75771951	peak1468
Fam83h	chr15	75839310	75839745	peak1469
Puf60	chr15	75910578	75911262	peak1470
Puf60	chr15	75911647	75911929	peak1471
Exosc4	chr15	76157905	76158456	peak1472
Gpaa1	chr15	76161817	76162077	peak1473
Gpaa1	chr15	76162193	76162615	peak1474
Cyc1	chr15	76173995	76174651	peak1475
Fam203a	chr15	76199309	76199971	peak1476
Hsf1	chr15	76307944	76308198	peak1477
Fbxl6	chr15	76368579	76369019	peak1478
Slc52a2	chr15	76369483	76369733	peak1479
Cpsf1	chr15	76437618	76437872	peak1480
Foxh1	chr15	76499453	76499910	peak1481
Recql4	chr15	76540402	76540763	peak1482
Lrrc14	chr15	76541139	76541754	peak1483
C030006K11Rik	chr15	76553794	76554189	peak1484
Zfp7	chr15	76709858	76710471	peak1485
Commd5	chr15	76729912	76730186	peak1486
Commd5	chr15	76730409	76730901	peak1487
Rpl8	chr15	76734683	76735810	peak1488
Apol7a	chr15	77187254	77187506	peak1489
Myh9	chr15	77671720	77672390	peak1490
Txn2	chr15	77758897	77759206	peak1491
Txn2	chr15	77759824	77760150	peak1492
Eif3d	chr15	77800209	77800928	peak1493
Eif3d	chr15	77801366	77802163	peak1494
Eif3l	chr15	78905676	78906257	peak1495
Polr2f	chr15	78971888	78972166	peak1496
Pick1	chr15	79059976	79060248	peak1497
Pla2g6	chr15	79157884	79158518	peak1498
Ddx17	chr15	79375875	79376972	peak1499
Tomm22	chr15	79501517	79501831	peak1500
Gtpbp1	chr15	79521418	79521856	peak1501
Npcd	chr15	79663935	79664365	peak1502
Apobec3	chr15	79722987	79723313	peak1503
Cbx7	chr15	79761697	79761962	peak1504
Cbx7	chr15	79762442	79762930	peak1505
Cbx7	chr15	79763478	79764266	peak1506
Cbx7	chr15	79801248	79801509	peak1507
Rpl3	chr15	79911585	79913749	peak1508
Rpl3	chr15	79914068	79914491	peak1509
Tab1	chr15	79963590	79964189	peak1510
Smcr7l	chr15	80064571	80065247	peak1511
Atf4	chr15	80086069	80086387	peak1512
Atf4	chr15	80086490	80087117	peak1513
Tnrc6b	chr15	80629258	80629697	peak1514
Adsl	chr15	80778961	80779743	peak1515
Slc25a17	chr15	81190532	81190876	peak1516
St13	chr15	81229185	81230040	peak1517
Rbx1	chr15	81297524	81297880	peak1518
Gm5218	chr15	81345249	81345515	peak1519
Gm5218	chr15	81352803	81353301	peak1520
Gm5218	chr15	81354392	81354928	peak1521
Ep300	chr15	81415105	81415480	peak1522
Ep300	chr15	81415853	81416207	peak1523
Ep300	chr15	81416687	81417321	peak1524
L3mbtl2	chr15	81494619	81495038	peak1525
Rangap1	chr15	81559626	81560257	peak1526
Tob2	chr15	81688352	81688626	peak1527
Phf5a	chr15	81701695	81702259	peak1528
Aco2	chr15	81702932	81703373	peak1529
Polr3h	chr15	81755897	81756543	peak1530
Pmm1	chr15	81790822	81791113	peak1531
Nhp2l1	chr15	81876862	81877905	peak1532
Srebf2	chr15	81978133	81978420	peak1533
Ndufa6	chr15	82184037	82184573	peak1534
Tcf20	chr15	82729436	82729879	peak1535
Poldip3	chr15	82979043	82979715	peak1536
Cyb5r3	chr15	83003092	83003342	peak1537
Mcat	chr15	83385713	83386002	peak1538
Ttll12	chr15	83425027	83425425	peak1539
Samm50	chr15	84022041	84022464	peak1540
Atxn10	chr15	85166831	85167590	peak1541
Gtse1	chr15	85690166	85690926	peak1542
Trmu	chr15	85709938	85710277	peak1543
Tbc1d22a	chr15	86044164	86044677	peak1544
Pim3	chr15	88693277	88694097	peak1545
Pim3	chr15	88695112	88695557	peak1546
Dennd6b	chr15	89026581	89026872	peak1547
Ncaph2	chr15	89186221	89186850	peak1548
Alg10b	chr15	90055246	90055590	peak1549
Pphln1	chr15	93228851	93229252	peak1550
Twf1	chr15	94419717	94420108	peak1551
Arid2	chr15	96115125	96115397	peak1552
Arid2	chr15	96116615	96117057	peak1553
Scaf11	chr15	96291736	96292377	peak1554
Slc38a1	chr15	96471104	96471905	peak1555
Slc38a1	chr15	96472204	96472610	peak1556
Slc38a1	chr15	96473032	96473353	peak1557
Slc38a2	chr15	96528682	96529107	peak1558
Slc38a2	chr15	96529427	96529786	peak1559
Slc38a2	chr15	96540438	96541052	peak1560
Pced1b	chr15	96997205	96997574	peak1561
Amigo2	chr15	97208105	97208393	peak1562
Pfkm	chr15	97922910	97923634	peak1563
Kansl2	chr15	98363226	98364636	peak1564
Ccnt1	chr15	98397220	98398064	peak1565
Ccnt1	chr15	98398530	98399060	peak1566
Ddx23	chr15	98492734	98493230	peak1567
Mll2	chr15	98702115	98702645	peak1568
Lmbr1l	chr15	98748107	98748408	peak1569
Tuba1b	chr15	98763786	98764299	peak1570
Tuba1b	chr15	98764487	98764810	peak1571
Tuba1b	chr15	98765135	98765792	peak1572
Gm8973	chr15	98823898	98824227	peak1573
Tuba1c	chr15	98860879	98861170	peak1574
Troap	chr15	98904692	98905049	peak1575
Mcrs1	chr15	99082727	99083265	peak1576
Bcdin3d	chr15	99304627	99305004	peak1577
Racgap1	chr15	99481479	99481893	peak1578
Larp4	chr15	99803395	99803718	peak1579
Atf1	chr15	100057506	100058143	peak1580
Atf1	chr15	100058718	100059214	peak1581
Atf1	chr15	100059472	100059984	peak1582
Tmprss12	chr15	100100636	100101919	peak1583
Dazap2	chr15	100446142	100446403	peak1584
9430023L20Rik	chr15	101114685	101115017	peak1585
Eif4b	chr15	101904360	101905720	peak1586
Eif4b	chr15	101906280	101906583	peak1587
Itgb7	chr15	102073990	102074274	peak1588
Itgb7	chr15	102074646	102075030	peak1589
Rarg	chr15	102075448	102075734	peak1590
Rarg	chr15	102075961	102076736	peak1591
Mfsd5	chr15	102109952	102111003	peak1592
Espl1	chr15	102126802	102127230	peak1593
Pfdn5	chr15	102156837	102157121	peak1594
Aaas	chr15	102180480	102181064	peak1595
Sp1	chr15	102228726	102229061	peak1596
Sp1	chr15	102230363	102230986	peak1597
Sp1	chr15	102235247	102235968	peak1598
Pcbp2	chr15	102301292	102301565	peak1599
Tarbp2	chr15	102348849	102349125	peak1600
Tarbp2	chr15	102349246	102349772	peak1601
Atp5g2	chr15	102500361	102500757	peak1602
Atp5g2	chr15	102500822	102501459	peak1603
Atp5g2	chr15	102502699	102503345	peak1604
Smug1	chr15	102993159	102993544	peak1605
Cbx5	chr15	103069351	103069621	peak1606
Hnrnpa1	chr15	103070918	103071955	peak1607
Copz1	chr15	103103466	103103732	peak1608
Zfp263	chr16	3744211	3744669	peak1609
Slx4	chr16	4003287	4003676	peak1610
Trap1	chr16	4076950	4077785	peak1611
Tfap4	chr16	4557552	4557829	peak1612
Tfap4	chr16	4558128	4558556	peak1613
Tfap4	chr16	4558735	4559581	peak1614
Pam16	chr16	4624364	4624838	peak1615
Dnaja3	chr16	4684262	4684725	peak1616
Ubald1	chr16	4878967	4880227	peak1617
Ubald1	chr16	4880757	4881380	peak1618
Nudt16l1	chr16	4939149	4939552	peak1619
Glyr1	chr16	5049022	5049864	peak1620
Alg1	chr16	5233945	5234329	peak1621
Fam86	chr16	5255129	5255941	peak1622
Mettl22	chr16	8471068	8471318	peak1623
Abat	chr16	8562017	8562829	peak1624
Pmm2	chr16	8636954	8637449	peak1625
Usp7	chr16	8737825	8738340	peak1626
Usp7	chr16	8782312	8783085	peak1627
1810013L24Rik	chr16	8829280	8829537	peak1628
1810013L24Rik	chr16	8830381	8831162	peak1629
Rsl1d1	chr16	11202569	11203328	peak1630
Gspt1	chr16	11253133	11253620	peak1631
Gspt1	chr16	11253669	11254255	peak1632
Gspt1	chr16	11254724	11255148	peak1633
3110001I22Rik	chr16	13672204	13672559	peak1634
Rrn3	chr16	13780425	13781314	peak1635
2900011O08Rik	chr16	13980758	13981314	peak1636
2900011O08Rik	chr16	13981391	13981677	peak1637
Marf1	chr16	14158748	14159120	peak1638
Marf1	chr16	14159722	14160004	peak1639
Mcm4	chr16	15636690	15637395	peak1640
Prkdc	chr16	15638141	15638401	peak1641
2310008H04Rik	chr16	16146296	16146627	peak1642
Yars2	chr16	16303198	16303821	peak1643
Dnm1l	chr16	16358335	16358899	peak1644
Top3b	chr16	16870993	16871586	peak1645
Mapk1	chr16	16983846	16984337	peak1646
Ppil2	chr16	17110933	17111268	peak1647
Ydjc	chr16	17147230	17147622	peak1648
Ube2l3	chr16	17201020	17201590	peak1649
Crkl	chr16	17451633	17451910	peak1650
Crkl	chr16	17452151	17453127	peak1651
Smpd4	chr16	17619503	17619916	peak1652
Slc25a1	chr16	17922220	17922492	peak1653
Slc25a1	chr16	17927551	17928143	peak1654
Ranbp1	chr16	18247696	18248764	peak1655
Trmt2a	chr16	18249167	18249702	peak1656
Dgcr8	chr16	18288051	18289028	peak1657
Cdc45	chr16	18812700	18812961	peak1658
Hira	chr16	18876917	18877260	peak1659
Hira	chr16	18877592	18878091	peak1660
Klhl24	chr16	20097691	20098073	peak1661
Parl	chr16	20301447	20302325	peak1662
Abcc5	chr16	20453588	20453881	peak1663
Abcc5	chr16	20453938	20454330	peak1664
Eif2b5	chr16	20499023	20499487	peak1665
Abcf3	chr16	20547997	20548317	peak1666
Eif4g1	chr16	20673493	20673871	peak1667
Polr2h	chr16	20718304	20718612	peak1668
Vps8	chr16	21423485	21423765	peak1669
Tra2b	chr16	22264669	22265924	peak1670
Etv5	chr16	22410747	22411048	peak1671
Etv5	chr16	22411423	22411722	peak1672
Etv5	chr16	22428520	22428877	peak1673
Etv5	chr16	22439132	22439513	peak1674
Eif4a2	chr16	23100090	23101300	peak1675
Eif4a2	chr16	23107161	23107757	peak1676
Eif4a2	chr16	23107916	23110587	peak1677
Rfc4	chr16	23127087	23127717	peak1678
Rfc4	chr16	23127883	23128364	peak1679
Opa1	chr16	29579561	29579956	peak1680
Hes1	chr16	30064544	30064921	peak1681
Cpn2	chr16	30205678	30206149	peak1682
Lsg1	chr16	30587065	30587924	peak1683
Ppp1r2	chr16	31274364	31274678	peak1684
Ppp1r2	chr16	31274785	31275236	peak1685
Ncbp2	chr16	31948056	31948459	peak1686
Ncbp2	chr16	31948887	31949290	peak1687
Senp5	chr16	32002725	32003081	peak1688
Fbxo45	chr16	32245973	32246434	peak1689
Wdr53	chr16	32247451	32247869	peak1690
Rnf168	chr16	32277633	32278168	peak1691
Rnf168	chr16	32278238	32278545	peak1692
Ubxn7	chr16	32332487	32333267	peak1693
Tfrc	chr16	32609125	32609628	peak1694
Fyttd1	chr16	32878250	32878635	peak1695
Rpl35a	chr16	33056671	33057363	peak1696
Zfp148	chr16	33380313	33380724	peak1697
Zfp148	chr16	33381391	33381698	peak1698
Umps	chr16	33966371	33966761	peak1699
Hspbap1	chr16	35770521	35771361	peak1700
Fam162a	chr16	36071149	36071604	peak1701
Ccdc58	chr16	36071763	36072063	peak1702
Ccdc58	chr16	36072223	36072828	peak1703
Gtf2e1	chr16	37539342	37539657	peak1704
Ndufb4	chr16	37653963	37654451	peak1705
Gsk3b	chr16	38088074	38088637	peak1706
Gsk3b	chr16	38089712	38090301	peak1707
Timmdc1	chr16	38522329	38522724	peak1708
Poglut1	chr16	38549745	38550233	peak1709
Tmem39a	chr16	38558895	38559366	peak1710
Tmem39a	chr16	38563130	38563520	peak1711
Zbtb20	chr16	42876517	42876830	peak1712
Qtrtd1	chr16	43889099	43889594	peak1713
Atp6v1a	chr16	44138169	44138542	peak1714
Naa50	chr16	44140018	44140571	peak1715
BC027231	chr16	44723816	44724099	peak1716
BC027231	chr16	44724434	44725146	peak1717
Abhd10	chr16	45742585	45742992	peak1718
Dppa4	chr16	48284036	48284428	peak1719
Dppa2	chr16	48310936	48311216	peak1720
Rpl24	chr16	55966700	55967922	peak1721
Rpl24	chr16	55974045	55974590	peak1722
Pcnp	chr16	56029060	56029730	peak1723
Tfg	chr16	56716599	56716940	peak1724
Tomm70a	chr16	57121932	57122482	peak1725
Cggbp1	chr16	64852586	64852889	peak1726
Cxadr	chr16	78302361	78302653	peak1727
Mrpl39	chr16	84735815	84736099	peak1728
Jam2	chr16	84774582	84775860	peak1729
Atp5j	chr16	84835440	84835895	peak1730
Ltn1	chr16	87432237	87432570	peak1731
Cct8	chr16	87495371	87496044	peak1732
Cct8	chr16	87496491	87496785	peak1733
Sod1	chr16	90144737	90145065	peak1734
Sod1	chr16	90221515	90222041	peak1735
Scaf4	chr16	90283736	90284426	peak1736
Hunk	chr16	90386821	90387115	peak1737
Mis18a	chr16	90726967	90727448	peak1738
Gart	chr16	91646373	91647106	peak1739
Gart	chr16	91647456	91647738	peak1740
Donson	chr16	91689330	91689651	peak1741
Atp5o	chr16	91931094	91931833	peak1742
Rcan1	chr16	92465926	92466200	peak1743
Setd4	chr16	93603722	93604005	peak1744
Setd4	chr16	93604476	93604877	peak1745
Morc3	chr16	93816108	93816358	peak1746
Dscr3	chr16	94747317	94747809	peak1747
Dscr3	chr16	94748099	94748350	peak1748
Dscr3	chr16	94748747	94749275	peak1749
Brwd1	chr16	96303501	96303917	peak1750
Hmgn1	chr16	96348506	96349192	peak1751
Prdm15	chr16	98072482	98072815	peak1752
Zbtb21	chr16	98182892	98183183	peak1753
B230307C23Rik	chr16	98218592	98218919	peak1754
Scaf8	chr17	3113846	3114430	peak1755
Ezr	chr17	6987686	6988007	peak1756
Qk	chr17	10510697	10510991	peak1757
Qk	chr17	10512820	10513152	peak1758
Mrpl18	chr17	13108231	13108899	peak1759
Tcp1	chr17	13109394	13109938	peak1760
Wtap	chr17	13183862	13184353	peak1761
Wtap	chr17	13185546	13186223	peak1762
Sod2	chr17	13201019	13201657	peak1763
Mllt4	chr17	13819857	13820424	peak1764
1600012H06Rik	chr17	15080345	15080732	peak1765
9030025P20Rik	chr17	15158771	15159021	peak1766
Psmb1	chr17	15634612	15635218	peak1767
BC002059	chr17	17142298	17142565	peak1768
Gm6712	chr17	17371997	17372494	peak1769
Riok2	chr17	17511557	17512003	peak1770
Lix1	chr17	17629008	17629287	peak1771
Ppp2r1a	chr17	21082881	21083395	peak1772
Zfp53	chr17	21626153	21626439	peak1773
Casp16	chr17	23683880	23684177	peak1774
Zfp213	chr17	23700736	23701041	peak1775
Zscan10	chr17	23735496	23735949	peak1776
Zscan10	chr17	23738579	23739184	peak1777
Flywch1	chr17	23908087	23908482	peak1778
Srrm2	chr17	23939473	23939750	peak1779
Srrm2	chr17	23940667	23941411	peak1780
Kctd5	chr17	24209934	24210265	peak1781
Atp6v0c	chr17	24305300	24305942	peak1782
Atp6v0c	chr17	24306112	24306704	peak1783
Ccnf	chr17	24387703	24388247	peak1784
Ccnf	chr17	24388687	24388964	peak1785
Rnps1	chr17	24551894	24552591	peak1786
E4f1	chr17	24591887	24592141	peak1787
Traf7	chr17	24664047	24664738	peak1788
Traf7	chr17	24665241	24666341	peak1789
Zfp598	chr17	24806116	24806447	peak1790
Zfp598	chr17	24806797	24807086	peak1791
Gfer	chr17	24832390	24832942	peak1792
Tbl3	chr17	24844117	24844759	peak1793
Rps2	chr17	24855921	24856715	peak1794
Ndufb10	chr17	24860891	24861265	peak1795
Fahd1	chr17	24986293	24986774	peak1796
Eme2	chr17	25031315	25031729	peak1797
Mrps34	chr17	25032261	25032537	peak1798
Nme3	chr17	25033665	25033922	peak1799
Hn1l	chr17	25096720	25097512	peak1800
Cramp1l	chr17	25152349	25152644	peak1801
Clcn7	chr17	25270432	25270732	peak1802
BC003965	chr17	25320764	25321316	peak1803
BC003965	chr17	25321587	25322196	peak1804
Tsr3	chr17	25377217	25377728	peak1805
Ube2i	chr17	25409121	25409383	peak1806
Ube2i	chr17	25409595	25410317	peak1807
Narfl	chr17	25910836	25911161	peak1808
Rhot2	chr17	25980894	25981285	peak1809
Rab40c	chr17	26055899	26056188	peak1810
Mrpl28	chr17	26260533	26261097	peak1811
Axin1	chr17	26276114	26276442	peak1812
Luc7l	chr17	26389889	26391148	peak1813
Dusp1	chr17	26644856	26645297	peak1814
Kifc5b	chr17	27054194	27054703	peak1815
Hmga1	chr17	27691646	27692115	peak1816
Hmga1	chr17	27692697	27693394	peak1817
Hmga1	chr17	27693610	27693867	peak1818
Hmga1	chr17	27694405	27694721	peak1819
Hmga1	chr17	27695142	27695492	peak1820
Nudt3	chr17	27759395	27760251	peak1821
Rps10	chr17	27771007	27772080	peak1822
Snrpc	chr17	27976278	27976792	peak1823
Snrpc	chr17	27977187	27977771	peak1824
Uhrf1bp1	chr17	27993546	27993827	peak1825
Taf11	chr17	28044261	28044526	peak1826
Rpl10a	chr17	28465642	28467096	peak1827
Mapk14	chr17	28828686	28828972	peak1828
Kctd20	chr17	29088588	29089226	peak1829
Kctd20	chr17	29089466	29090088	peak1830
Stk38	chr17	29144212	29144854	peak1831
Srsf3	chr17	29168510	29169368	peak1832
Srsf3	chr17	29169656	29170739	peak1833
Srsf3	chr17	29171025	29171473	peak1834
Ppil1	chr17	29400158	29401177	peak1835
BC004004	chr17	29406142	29406432	peak1836
Mtch1	chr17	29484088	29484362	peak1837
Pim1	chr17	29628096	29628447	peak1838
Ftsjd2	chr17	29797694	29798165	peak1839
Glo1	chr17	30748669	30749512	peak1840
Ndufv3	chr17	31657262	31657512	peak1841
Pknox1	chr17	31702413	31702716	peak1842
U2af1	chr17	31794690	31795367	peak1843
Hsf2bp	chr17	32170999	32171392	peak1844
Rrp1b	chr17	32173489	32174134	peak1845
Brd4	chr17	32420562	32421053	peak1846
Akap8	chr17	32457108	32458052	peak1847
Akap8l	chr17	32486963	32487248	peak1848
Zfp871	chr17	32924556	32925182	peak1849
Zfp871	chr17	32925464	32925850	peak1850
Zfp472	chr17	33102267	33102588	peak1851
Hnrnpm	chr17	33820974	33821264	peak1852
Hnrnpm	chr17	33821789	33822271	peak1853
Rps28	chr17	33960400	33961374	peak1854
Ndufa7	chr17	33961592	33962537	peak1855
Kifc1	chr17	34026981	34027451	peak1856
Daxx	chr17	34043586	34043847	peak1857
Daxx	chr17	34046513	34046967	peak1858
Rgl2	chr17	34066608	34066858	peak1859
H2-Ke2	chr17	34076596	34077346	peak1860
Wdr46	chr17	34077636	34077908	peak1861
Rps18	chr17	34091174	34092497	peak1862
Vps52	chr17	34093020	34093537	peak1863
Slc39a7	chr17	34167910	34168504	peak1864
Rxrb	chr17	34168707	34169014	peak1865
Brd2	chr17	34255405	34256053	peak1866
Brd2	chr17	34256602	34257478	peak1867
Brd2	chr17	34257548	34259534	peak1868
Brd2	chr17	34259846	34260119	peak1869
Rnf5	chr17	34741385	34741648	peak1870
Nelfe	chr17	34987466	34987740	peak1871
Ehmt2	chr17	35034813	35035303	peak1872
Hspa1b	chr17	35087654	35087946	peak1873
Hspa1b	chr17	35088229	35089357	peak1874
Lsm2	chr17	35118169	35118641	peak1875
Lsm2	chr17	35118837	35120008	peak1876
D17H6S56E-5	chr17	35136518	35137328	peak1877
Vars	chr17	35137905	35139133	peak1878
Csnk2b	chr17	35257609	35258073	peak1879
Bag6	chr17	35271926	35272705	peak1880
Prrc2a	chr17	35300635	35301422	peak1881
Nfkbil1	chr17	35371822	35372072	peak1882
Ddx39b	chr17	35378830	35379701	peak1883
Pou5f1	chr17	35643095	35644769	peak1884
Tubb5	chr17	35973057	35973709	peak1885
Tubb5	chr17	35974277	35975075	peak1886
Mdc1	chr17	35978785	35979257	peak1887
Mrps18b	chr17	36052475	36053240	peak1888
Ppp1r10	chr17	36054077	36054929	peak1889
Ppp1r10	chr17	36054985	36055639	peak1890
Ppp1r10	chr17	36055712	36056002	peak1891
Abcf1	chr17	36106294	36106585	peak1892
Prr3	chr17	36131534	36131804	peak1893
Trim39	chr17	36408468	36408897	peak1894
Trim26	chr17	36974253	36974526	peak1895
Znrd1as	chr17	37095696	37096164	peak1896
2410137M14Rik	chr17	37107777	37108630	peak1897
2410137M14Rik	chr17	37109773	37110032	peak1898
H2-M5	chr17	37125538	37125892	peak1899
Zfp57	chr17	37139521	37140084	peak1900
Gabbr1	chr17	37183499	37183871	peak1901
Olfr761	chr17	38133186	38133526	peak1902
Cd2ap	chr17	43012993	43013613	peak1903
Cdc5l	chr17	45569339	45570470	peak1904
Spats1	chr17	45595529	45595790	peak1905
Slc35b2	chr17	45700968	45701511	peak1906
Hsp90ab1	chr17	45709019	45709490	peak1907
Hsp90ab1	chr17	45709541	45710150	peak1908
Slc29a1	chr17	45731940	45732239	peak1909
Gm7325	chr17	45738400	45738655	peak1910
Mrpl14	chr17	45823443	45823792	peak1911
Mrps18a	chr17	46248010	46248406	peak1912
Polh	chr17	46338544	46338812	peak1913
Polh	chr17	46338927	46339393	peak1914
Xpo5	chr17	46339818	46340808	peak1915
Polr1c	chr17	46384313	46384879	peak1916
Yipf3	chr17	46385117	46385560	peak1917
Dnph1	chr17	46633886	46634168	peak1918
Ptk7	chr17	46765664	46766284	peak1919
Mrpl2	chr17	46783250	46783693	peak1920
Rrp36	chr17	46810585	46811209	peak1921
2310039H08Rik	chr17	46909841	46910152	peak1922
Rpl7l1	chr17	46918583	46919081	peak1923
Rpl7l1	chr17	46919737	46920045	peak1924
Gltscr1l	chr17	46946470	46946969	peak1925
Gltscr1l	chr17	46948185	46949068	peak1926
Gltscr1l	chr17	46993244	46993831	peak1927
Gltscr1l	chr17	46994231	46994707	peak1928
Tbcc	chr17	47027818	47028095	peak1929
Mrps10	chr17	47506154	47506522	peak1930
Bysl	chr17	47747558	47748007	peak1931
Tomm6	chr17	47824578	47824882	peak1932
Foxp4	chr17	48060961	48061265	peak1933
Nfya	chr17	48547501	48548013	peak1934
Nfya	chr17	48548524	48548880	peak1935
Oard1	chr17	48549477	48550233	peak1936
Rab5a	chr17	53619004	53619455	peak1937
Kat2b	chr17	53707030	53707346	peak1938
Kat2b	chr17	53721797	53722304	peak1939
Sgol1	chr17	53827750	53828024	peak1940
Pot1b	chr17	55851483	55851736	peak1941
Ccdc94	chr17	56097961	56098362	peak1942
Sh3gl1	chr17	56175544	56175948	peak1943
Chaf1a	chr17	56179951	56180203	peak1944
Chaf1a	chr17	56180254	56180657	peak1945
Hdgfrp2	chr17	56219549	56219823	peak1946
Hdgfrp2	chr17	56219926	56220176	peak1947
Uhrf1	chr17	56442927	56443292	peak1948
Safb2	chr17	56723096	56723947	peak1949
Safb	chr17	56724452	56725539	peak1950
Rpl36	chr17	56753221	56753887	peak1951
Ranbp3	chr17	56812849	56813501	peak1952
Vmac	chr17	56855747	56856046	peak1953
Dus3l	chr17	56903761	56904011	peak1954
Dus3l	chr17	56904204	56904497	peak1955
Clpp	chr17	57129716	57130194	peak1956
Gtf2f1	chr17	57150285	57150637	peak1957
Khsrp	chr17	57170144	57170394	peak1958
Vapa	chr17	65963873	65964198	peak1959
Ankrd12	chr17	66426598	66427084	peak1960
Ndufv2	chr17	66450081	66450701	peak1961
Ddx11	chr17	66472980	66473230	peak1962
Soga2	chr17	66829824	66830195	peak1963
Soga2	chr17	66831559	66831887	peak1964
Soga2	chr17	66832050	66832714	peak1965
Soga2	chr17	66832917	66833201	peak1966
Rab12	chr17	66833957	66834253	peak1967
Zbtb14	chr17	69733326	69733679	peak1968
C030034I22Rik	chr17	69766106	69766621	peak1969
Tgif1	chr17	71097547	71098351	peak1970
Tgif1	chr17	71100723	71101587	peak1971
Tgif1	chr17	71103695	71104311	peak1972
Tgif1	chr17	71178720	71179042	peak1973
Tgif1	chr17	71183999	71184845	peak1974
Tgif1	chr17	71198463	71199711	peak1975
Tgif1	chr17	71199947	71200489	peak1976
Tgif1	chr17	71200764	71201105	peak1977
Tgif1	chr17	71201812	71202849	peak1978
Tgif1	chr17	71203036	71203647	peak1979
Tgif1	chr17	71222260	71222681	peak1980
Myl12a	chr17	71350947	71351307	peak1981
Smchd1	chr17	71824389	71824679	peak1982
Ndc80	chr17	71876412	71876774	peak1983
Wdr43	chr17	71966080	71966969	peak1984
Dpy30	chr17	74715101	74715481	peak1985
Dpy30	chr17	74715934	74716658	peak1986
Spast	chr17	74738581	74738994	peak1987
Slc30a6	chr17	74795139	74795441	peak1988
Birc6	chr17	74927027	74927288	peak1989
Birc6	chr17	74927890	74928582	peak1990
1110001A16Rik	chr17	79315978	79316426	peak1991
Cebpz	chr17	79335745	79336003	peak1992
Hnrpll	chr17	80460873	80461537	peak1993
Srsf7	chr17	80605070	80606493	peak1994
Gemin6	chr17	80623886	80624353	peak1995
Thumpd2	chr17	81463952	81464371	peak1996
Cox7a2l	chr17	83912694	83913599	peak1997
Mta3	chr17	84105830	84106376	peak1998
Thada	chr17	84864919	84865285	peak1999
[truncated: 2,674 more rows]
