# Supplementary material for: Histone Acetyltransferase KAT2A Stabilizes Pluripotency with Control of Transcriptional Heterogeneity
Source: Stem Cells. 2018 Oct 17;36(12):1828–38. doi: 10.1002/stem.2919 (PMC6334525; doi:10.1002/stem.2919)
Supplement: Supplementary file 2 — Nearest gene to DMSO exclusive H3K9ac peaks −1 to +0.5 kb of the transcriptional start site (TSS). [file STEM-36-1828-s003.xlsx]

## Sheet: Supplementary_File2
DMSO_only_TSS_Peak_Gene_ID
0610009B22RIK
0610009D07RIK
0610011F06RIK
0610031J06RIK
0610037L13RIK
1110004E09RIK
1110004F10RIK
1110008F13RIK
1110008P14RIK
1110018G07RIK
1110032A03RIK
1110037F02RIK
1110038F14RIK
1110059E24RIK
1190007I07RIK
1500011B03RIK
1500012F01RIK
1600002H07RIK
1600002K03RIK
1700001G17RIK
1700001O22RIK
1700016H13RIK
1700017B05RIK
1700025G04RIK
1700034H15RIK
1700037C18RIK
1700037H04RIK
1700064H15RIK
1700101E01RIK
1700123O20RIK
1810026J23RIK
1810037I17RIK
1810043G02RIK
1810043H04RIK
2010012O05RIK
2010107G23RIK
2210016F16RIK
2210016L21RIK
2210408I21RIK
2300009A05RIK
2310003H01RIK
2310033P09RIK
2310035C23RIK
2310036O22RIK
2310047M10RIK
2310067B10RIK
2410004B18RIK
2410015M20RIK
2410016O06RIK
2410089E03RIK
2410131K14RIK
2410137M14RIK
2510046G10RIK
2610001J05RIK
2610008E11RIK
2610021A01RIK
2610301B20RIK
2610301G19RIK
2610318N02RIK
2610524H06RIK
2700029M09RIK
2700050L05RIK
2700097O09RIK
2810407C02RIK
2810408M09RIK
2810428I15RIK
2810474O19RIK
2900011O08RIK
3010026O09RIK
3110001D03RIK
3110009E18RIK
3110021A11RIK
3110040N11RIK
3110057O12RIK
3110070M22RIK
3830406C13RIK
4632415L05RIK
4732440D04RIK
4921507P07RIK
4922501C03RIK
4930426L09RIK
4930427A07RIK
4930444A02RIK
4930447C04RIK
4930481A15RIK
4930503L19RIK
4930529M08RIK
4930579G24RIK
4930579K19RIK
4930589L23RIK
4932431P20RIK
4933408J17RIK
4933411K20RIK
4933427G17RIK
5730455P16RIK
5730522E02RIK
5730559C18RIK
6030445D17RIK
6330403L08RIK
6330408A02RIK
6330416G13RIK
6820408C15RIK
8430432A02RIK
9130011E15RIK
9130023H24RIK
9330160F10RIK
9430016H08RIK
9430020K01RIK
9430038I01RIK
9530068E07RIK
9830147E19RIK
9930021J03RIK
A130010J15RIK
A130051J06RIK
A230050P20RIK
A4GALT
A730061H03RIK
A830080D01RIK
A930002H24RIK
A930005H10RIK
A930018P22RIK
AA386476
AI118078
AI467606
AI597468
AI846148
AU019823
AU022252
AU040320
AW209491
AAED1
AAGAB
AAK1
AAMP
AAR2
AARS2
AASDH
ABCA7
ABCB10
ABCB1B
ABCB7
ABCC1
ABCC10
ABCC4
ABCC5
ABCD4
ABHD12
ABHD16A
ABHD2
ABI2
ABL2
ABTB1
ACAA1A
ACAA2
ACAD8
ACAD9
ACADS
ACADSB
ACAP2
ACD
ACE
ACER3
ACN9
ACO1
ACOT8
ACOT9
ACOX1
ACPL2
ACSL1
ACTN1
ACTR10
ACTR1B
ACTR3
ACVR1B
ACVR2A
ACYP2
ADAL
ADAM10
ADCK2
ADCK5
ADD1
ADIPOR1
ADK
ADNP
ADNP2
ADO
ADPRH
ADPRHL2
ADPRM
ADRBK1
AEBP2
AES
AFF1
AFG3L1
AFG3L2
AFMID
AFTPH
AGAP3
AGL
AGO4
AGPAT1
AGPAT4
AGXT2L2
AHCTF1
AHCYL2
AHDC1
AHI1
AHNAK
AHNAK2
AHSA2
AIMP1
AIMP2
AIP
AK3
AK4
AKAP11
AKAP12
AKAP17B
AKIP1
AKIRIN1
AKIRIN2
AKR1A1
AKR1B3
AKR7A5
ALAS1
ALDH4A1
ALDH7A1
ALG10B
ALG12
ALG13
ALG2
ALG3
ALG6
ALKBH3
ALKBH5
ALKBH6
ALPL
ALS2
ALYREF2
AMACR
AMBRA1
AMDHD2
AMN1
AMOTL1
AMPD2
AMT
ANAPC13
ANAPC15
ANAPC16
ANAPC2
ANAPC5
ANGEL2
ANGPTL4
ANKFY1
ANKIB1
ANKRD13A
ANKRD26
ANKRD27
ANKRD28
ANKRD32
ANKRD42
ANKRD46
ANKRD50
ANKRD52
ANKRD54
ANKRD9
ANKS1
ANKZF1
ANO6
ANO8
ANP32A
AP1G1
AP1S1
AP2A2
AP2M1
AP2S1
AP3B1
AP3S1
AP4B1
AP4E1
AP4S1
AP5M1
AP5Z1
APAF1
APBA3
APBB2
APBB3
APC
APEH
APEX1
APH1A
API5
APITD1
APLP2
APOA1BP
APP
APPL2
APTX
AQR
ARAF
ARC
ARCN1
ARF2
ARF3
ARF4
ARF5
ARFGAP1
ARFGEF2
ARFIP1
ARFIP2
ARFRP1
ARGLU1
ARHGAP10
ARHGAP17
ARHGAP19
ARHGAP21
ARHGAP27
ARHGEF12
ARHGEF17
ARHGEF39
ARID1B
ARID2
ARID3A
ARID3B
ARL1
ARL10
ARL14EP
ARL16
ARL2BP
ARL3
ARL4A
ARL4C
ARL5A
ARL6
ARL6IP1
ARL6IP5
ARMC1
ARMC10
ARMC5
ARMC6
ARMC7
ARMCX1
ARMCX5
ARNT
ARPC1B
ARPC3
ARPC5L
ARPP19
ARRB2
ARRDC1
ARSK
ASAH1
ASB1
ASB3
ASB7
ASCC1
ASCC2
ASCC3
ASF1A
ASF1B
ASNSD1
ASPM
ASPSCR1
ASTE1
ATAD1
ATF4
ATF6
ATF6B
ATF7
ATF7IP2
ATG10
ATG12
ATG2A
ATG3
ATG4B
ATG4D
ATG5
ATG7
ATG9A
ATL1
ATMIN
ATN1
ATP10A
ATP11C
ATP13A3
ATP1A1
ATP1B2
ATP2A2
ATP2B1
ATP5D
ATP5G1
ATP5S
ATP5SL
ATP6AP1
ATP6AP2
ATP6V0A2
ATP6V0B
ATP6V0D1
ATP6V1C1
ATP6V1E1
ATP6V1G2
ATP8B2
ATP9B
ATPBD4
ATRAID
ATRNL1
ATXN1L
ATXN2
ATXN7L2
AURKAIP1
AVL9
AZI1
AZI2
AZIN1
B230317F23RIK
B3GALNT2
B3GNT1
B3GNT2
B3GNTL1
B4GALNT3
B4GALNT4
B4GALT7
B930041F14RIK
B930094E09RIK
B9D1
BC005624
BC016423
BC022687
BC023829
BC025920
BC028528
BC030307
BC030336
BC031181
BC037034
BC048403
BC053749
BC055324
BC056474
BC106179
BABAM1
BACE1
BAD
BAG4
BANP
BASP1
BAZ1B
BAZ2A
BCAM
BCAP29
BCAS2
BCAS3
BCL6B
BCL7A
BCL7B
BCL7C
BECN1
BET1
BET1L
BHLHE40
BICD1
BID
BIRC3
BLM
BLMH
BLOC1S3
BLOC1S4
BMPR2
BMS1
BNC2
BNIP1
BNIP3
BOK
BOLA1
BOLA3
BPHL
BPNT1
BRAT1
BRCC3
BRD3
BRF2
BRI3
BRI3BP
BRIP1
BRMS1
BRMS1L
BRSK1
BSCL2
BSDC1
BSG
BSPRY
BST2
BTAF1
BTBD1
BTBD10
BTBD19
BTBD6
BTBD8
BTBD9
BTG2
BUB1
BUB3
BYSL
BZW1
C030046E11RIK
C1D
C1GALT1C1
C230052I12RIK
C230062I16RIK
C2CD2
C2CD3
C330007P06RIK
C330011M18RIK
C330018D20RIK
C330027C09RIK
C730034F03RIK
C77370
C87436
C8G
C920021L13RIK
CABIN1
CADM1
CAGE1
CALM1
CALM2
CALR
CAMK2D
CAMK2G
CAMK2N2
CAMKMT
CAMTA1
CAPN7
CAPRIN2
CAR2
CASP3
CASP9
CATSPERD
CBLB
CBR1
CBR3
CBWD1
CBX1
CBX2
CBX3
CBX5
CCDC101
CCDC102A
CCDC106
CCDC111
CCDC124
CCDC126
CCDC132
CCDC134
CCDC137
CCDC14
CCDC142
CCDC146
CCDC148
CCDC15
CCDC151
CCDC157
CCDC159
CCDC163
CCDC167
CCDC171
CCDC174
CCDC176
CCDC25
CCDC28A
CCDC6
CCDC77
CCDC84
CCDC88A
CCDC91
CCDC92
CCDC93
CCDC97
CCL25
CCM2
CCNB2
CCNC
CCND1
CCNDBP1
CCNE2
CCNG1
CCNG2
CCNH
CCNJL
CCNYL1
CCP110
CCPG1
CCRN4L
CCSER2
CCT5
CCT7
CD24A
CD276
CD320
CD3EAP
CD59A
CDADC1
CDAN1
CDC25A
CDC25C
CDC37
CDC42BPB
CDC42BPG
CDC42EP4
CDC5L
CDC6
CDC73
CDCA3
CDCA5
CDCA7L
CDH1
CDIP1
CDK11B
CDK16
CDK5RAP2
CDK6
CDK8
CDKL2
CDKN2AIPNL
CDPF1
CDV3
CEBPZ
CECR2
CECR5
CELSR2
CENPC1
CENPE
CENPK
CENPL
CENPM
CENPQ
CENPT
CENPW
CEP104
CEP164
CEP170B
CEP350
CEP44
CEP57L1
CEP70
CEP72
CEP89
CEPT1
CERS2
CERS4
CETN3
CFLAR
CGGBP1
CHAC1
CHAC2
CHAF1B
CHCHD3
CHCHD5
CHD9
CHEK1
CHIC1
CHID1
CHKA
CHKB
CHMP2B
CHMP5
CHMP7
CHN1
CHP1
CHPF
CHPF2
CHRAC1
CHRNA7
CHRNA9
CHST12
CHTF18
CIB1
CIR1
CIRBP
CIT
CITED2
CKAP2
CKAP2L
CKAP4
CKAP5
CKB
CKLF
CLASRP
CLCC1
CLCN2
CLCN3
CLCN5
CLCN6
CLDN12
CLIC1
CLINT1
CLN5
CLN6
CLN8
CLSPN
CLTB
CLUAP1
CMC1
CMPK1
CMSS1
CMTM6
CMTM7
CNBD2
CNEP1R1
CNIH4
CNKSR3
CNN2
CNNM2
CNOT10
CNOT6L
CNOT7
CNPY1
CNPY2
CNTD1
COA3
COA5
COA6
COASY
COCH
COG1
COG2
COG5
COMMD1
COMMD2
COMMD4
COMMD6
COMMD7
COMMD8
COPA
COPB2
COPRS
COPS8
COQ10B
COQ7
COX10
COX14
COX15
COX17
COX18
COX19
COX20
COX5B
COX6B2
COX7A2
CPPED1
CPSF3
CPSF3L
CPT2
CPXM1
CR1L
CRB3
CRBN
CRCP
CREB3
CREB3L2
CREBBP
CRELD1
CRELD2
CREM
CRIPT
CRLF3
CRTAC1
CRY1
CRY2
CS
CSNK1G1
CSRP2
CSRP2BP
CST3
CSTB
CTDSPL2
CTGF
CTH
CTNNAL1
CTR9
CTSL
CTSZ
CTTN
CTTNBP2NL
CTU1
CTU2
CUL1
CUL2
CUL4A
CUL7
CUTC
CUX1
CWC22
CWC27
CXADR
CXXC5
CYB5
CYB561A3
CYB5D1
CYB5R4
CYBA
CYP20A1
CYP4F17
CYTH2
D10JHU81E
D10WSU102E
D10WSU52E
D130058E05RIK
D16ERTD472E
D17WSU104E
D17WSU92E
D1ERTD622E
D2WSU81E
D3ERTD751E
D430042O09RIK
D930007J09RIK
D930015E06RIK
DACT2
DAD1
DAP3
DBI
DBR1
DBT
DCAF11
DCAF12L1
DCAF4
DCAF6
DCAF7
DCBLD1
DCLRE1B
DCPS
DCTD
DCTN4
DCUN1D2
DCUN1D3
DDAH2
DDB2
DDHD2
DDI2
DDIT3
DDIT4
DDRGK1
DDT
DDX1
DDX10
DDX17
DDX18
DDX24
DDX26B
DDX3X
DDX46
DDX52
DDX55
DDX59
DEAF1
DEDD
DEDD2
DEF8
DENND4B
DENND4C
DENND6A
DEPDC1B
DERL1
DESI1
DFFB
DGAT1
DGCR14
DGCR2
DGCR8
DGKH
DGKQ
DGUOK
DHCR24
DHCR7
DHDH
DHRS7B
DHTKD1
DHX15
DHX16
DHX30
DHX33
DHX34
DHX35
DHX36
DHX57
DHX9
DIAP2
DIAP3
DIDO1
DIMT1
DIRC2
DIS3L
DLAT
DLD
DLST
DMC1
DMXL1
DMXL2
DNA2
DNAAF1
DNAJA2
DNAJB11
DNAJB12
DNAJC1
DNAJC10
DNAJC14
DNAJC15
DNAJC18
DNAJC25
DNAJC27
DNAJC3
DNAJC30
DNALC4
DNASE1L1
DNLZ
DNM1L
DNPEP
DNTTIP1
DOCK4
DOCK5
DOCK6
DOPEY2
DOT1L
DPAGT1
DPCD
DPF2
DPH1
DPH2
DPH3
DPH5
DPM1
DPM2
DPP7
DPP9
DR1
DRAM2
DRG2
DSCC1
DSEL
DSG2
DTD2
DTNBP1
DTWD1
DTWD2
DTX3
DTX3L
DUS4L
DUSP28
DVL3
DYM
DYNC1I2
DYNC1LI2
DYNLRB1
DYNLT1B
DYRK1A
DYRK1B
DYRK2
DYRK3
DYX1C1
DZANK1
DZIP3
E130012A19RIK
E130308A19RIK
E130309D02RIK
E130309D14RIK
E2F6
E2F7
E430025E21RIK
EAF2
EBAG9
EBNA1BP2
ECE2
ECH1
ECI1
ECSIT
EDA2R
EDC3
EDEM1
EDEM2
EDEM3
EEA1
EEF1G
EEF2
EEF2K
EEFSEC
EFCAB14
EFCAB2
EFNA4
EFR3A
EFTUD1
EFTUD2
EGLN1
EHBP1
EHD1
EHD4
EID2B
EIF2AK4
EIF2S2
EIF3J1
EIF4B
EIF4E2
EIF4G3
EIF5B
ELAVL1
ELF1
ELF2
ELK1
ELMOD2
ELOVL6
ELP3
ELP4
ELP6
EMC10
EMC7
EME1
EML2
EML3
EML5
EML6
ENKUR
ENTHD2
ENTPD6
ENY2
EP400
EPAS1
EPB4.1L4A
EPCAM
EPDR1
EPG5
EPHA4
EPHB4
EPS15L1
ERAL1
ERAP1
ERBB2IP
ERBB3
ERC2
ERCC1
ERCC3
ERCC4
ERCC6L
ERCC8
ERF
ERGIC1
ERI1
ERI2
ERI3
ERICH1
ERLEC1
ERLIN1
ERMP1
ERP44
ESYT1
ESYT2
ETAA1
ETFA
ETFDH
ETOHI1
ETS2
ETV1
ETV4
EVC
EVX2
EXD1
EXD2
EXO5
EXOC1
EXOC3
EXOC4
EXOC6B
EXOC7
EXOG
EXOSC9
EXT1
EXTL2
EXTL3
EYA3
EZH2
F11R
F2R
F3
F8
FABP3
FADS2
FAHD2A
FAM103A1
FAM105B
FAM109A
FAM109B
FAM110B
FAM114A2
FAM117A
FAM117B
FAM118A
FAM120C
FAM129B
FAM135A
FAM154B
FAM160A2
FAM161B
FAM168A
FAM168B
FAM173A
FAM178A
FAM179B
FAM185A
FAM193B
FAM195B
FAM20B
FAM21
FAM210B
FAM211A
FAM216A
FAM227B
FAM229B
FAM32A
FAM3A
FAM43A
FAM50A
FAM53A
FAM57A
FAM58B
FAM63A
FAM65A
FAM71E1
FAM72A
FAM73A
FAM83D
FAM86
FAM89B
FAM98A
FAM98B
FANCA
FANCE
FANCF
FANCI
FARS2
FASTK
FBLN1
FBXL12
FBXL13
FBXL15
FBXL18
FBXL19
FBXL20
FBXL3
FBXL4
FBXL5
FBXO15
FBXO18
FBXO25
FBXO27
FBXO30
FBXO33
FBXO46
FBXO47
FBXO48
FBXO5
FBXO6
FBXO8
FBXW11
FBXW5
FBXW7
FCHO2
FCHSD2
FDFT1
FDPS
FDX1L
FDXACB1
FDXR
FEM1A
FEM1C
FGD1
FGFR1
FGFR1OP2
FGFR2
FH1
FHL4
FIBP
FICD
FIG4
FKBP15
FKBP1A
FKBP2
FKBPL
FKRP
FLII
FLNB
FLOT1
FLOT2
FLYWCH2
FNBP1
FNBP1L
FNDC3A
FNDC3B
FNIP2
FOPNL
FOXD3
FOXH1
FOXM1
FOXN3
FOXO1
FOXO4
FOXRED1
FRA10AC1
FRG1
FRMD6
FRMD8
FRYL
FSCN1
FSTL1
FTO
FTSJ1
FUNDC2
FUT11
FUT8
FXN
FXR2
FYCO1
FZD10
G630090E17RIK
G6PDX
GAA
GABARAP
GABARAPL2
GADD45B
GALNS
GALNT1
GALNT4
GAN
GAS1
GAS2L1
GATAD2A
GATSL3
GBA
GBA2
GBF1
GCC2
GCFC2
GCLC
GCNT2
GDI2
GDPGP1
GEMIN2
GEMIN5
GEMIN8
GET4
GFOD2
GFPT1
GFPT2
GGA1
GGACT
GGCT
GGCX
GGN
GGNBP1
GID4
GIN1
GINM1
GINS3
GIPC1
GIT1
GIT2
GK5
GLE1
GLG1
GLI2
GLIS2
GLMN
GLRX2
GLT1D1
GLT8D1
GLTP
GLTPD1
GLYR1
GM10010
GM10203
GM10300
GM10382
GM10399
GM10472
GM10517
GM10570
GM10644
GM10657
GM10699
GM10767
GM11175
GM11627
GM12500
GM12588
GM12942
GM15800
GM16039
GM16253
GM16314
GM16493
GM166
GM20422
GM20431
GM20458
GM20503
GM20518
GM20695
GM21985
GM21987
GM21988
GM21992
GM5447
GM5577
GM5595
GM561
GM608
GM6658
GM6899
GM7120
GM9776
GM9905
GM9925
GM9970
GMCL1
GMFB
GMPPB
GMPR2
GNA11
GNAI1
GNAI2
GNAI3
GNB1
GNB2
GNG5
GNL1
GNL3
GNL3L
GNPDA2
GNPNAT1
GNPTAB
GOLGA1
GOLGA4
GOLGA5
GOLGB1
GOLM1
GOLPH3L
GOPC
GORAB
GORASP1
GOSR1
GOSR2
GOT1
GPA33
GPANK1
GPATCH1
GPATCH11
GPATCH2L
GPC4
GPI1
GPKOW
GPN2
GPN3
GPR1
GPR107
GPR108
GPR137
GPR180
GPRASP1
GPS1
GPS2
GPT2
GPX1
GRAMD1A
GRASP
GRB2
GRINA
GRK5
GRN
GRPEL1
GRWD1
GSE1
GSS
GSTA4
GSTM1
GSTT2
GSTZ1
GTDC2
GTF2A2
GTF2B
GTF2F2
GTF2H1
GTF2H4
GTF2H5
GTF3A
GTF3C1
GTF3C3
GTF3C5
GTL3
GTPBP10
GTPBP2
GTPBP3
GTPBP5
GUCD1
GUF1
GUK1
GXYLT1
GZF1
H1F0
H1FX
H2AFX
H2AFY2
H2AFZ
HACL1
HADH
HADHA
HADHB
HAP1
HARS
HARS2
HAUS1
HAUS4
HAUS5
HAUS8
HBEGF
HCCS
HCFC1R1
HCFC2
HDAC10
HDAC2
HDAC3
HDAC6
HDAC8
HDDC2
HDDC3
HEATR1
HEATR3
HEATR5B
HEATR6
HECTD1
HECTD3
HELB
HELQ
HERC1
HERPUD1
HERPUD2
HEXA
HEXB
HGS
HIAT1
HIBCH
HIF1A
HIF1AN
HIGD2A
HILPDA
HINT2
HIPK1
HIPK2
HIST1H1C
HIST1H1D
HIST1H2AD
HIST1H2AH
HIST1H2AN
HIST1H2BH
HIST1H2BL
HIST1H3F
HIST1H3I
HIST1H4A
HIST2H2AA2
HIST2H3B
HIST3H2A
HK2
HLCS
HLTF
HMBS
HMGB1
HMGCL
HMGCR
HMGN2
HMGXB3
HMOX1
HMOX2
HNRNPA1
HNRNPA2B1
HNRNPAB
HNRNPH1
HNRNPH2
HOOK2
HOXD10
HOXD11
HOXD12
HOXD13
HPS5
HPS6
HSBP1
HSDL1
HSP90B1
HSPA13
HSPB6
HSPB9
HTATSF1
HUS1
HYAL2
HYLS1
IAH1
IBA57
IBTK
ICT1
ID1
IDH1
IDH2
IDH3B
IDUA
IER5L
IFFO1
IFI30
IFITM2
IFITM7
IFNAR1
IFT172
IFT27
IFT80
IGBP1
IGF2BP1
IGSF9B
IKBIP
IKZF5
IL17D
IL17RA
IL17RD
IMMP1L
IMPA1
IMPAD1
INA
INCA1
ING1
ING5
INHA
INO80B
INO80C
INPP4A
INSIG1
INSR
INTS2
INTS3
INTS4
INTS8
INVS
IPO13
IPO5
IPO8
IPO9
IPP
IQCB1
IQCE
IQCH
IQCK
IQGAP1
IQGAP2
IRAK1
IRF2BP2
IRGQ
IRS1
IRS2
ISCA1
ISG20L2
ISOC1
IST1
ITCH
ITFG2
ITFG3
ITGB1BP1
ITGB3BP
ITPK1
ITPKC
ITPR3
ITSN1
IVD
IVNS1ABP
IWS1
JAG1
JAK2
JAK3
JAM2
JARID2
JHDM1D
JMJD8
JOSD1
JUN
JUP
KANK3
KAT2B
KAT5
KAT6B
KAT8
KATNBL1
KAZN
KBTBD2
KCNAB2
KCTD10
KCTD15
KCTD18
KCTD6
KDELR2
KDM1B
KDM2A
KDM4A
KDM6A
KDM8
KEAP1
KIF13A
KIF18A
KIF18B
KIF1C
KIF23
KIF3B
KIFC3
KIRREL
KLC1
KLF10
KLF16
KLF2
KLF8
KLHDC10
KLHDC3
KLHDC9
KLHL20
KLHL21
KLHL28
KLHL9
KPNA1
KPNA2
KPNA4
KPTN
KRBA1
KRIT1
KRTCAP2
KSR1
KSR2
KXD1
L2HGDH
L3HYPDH
LACE1
LAGE3
LAMA1
LAMC1
LAMTOR1
LAMTOR3
LAMTOR4
LAMTOR5
LAPTM4B
LARP7
LARS2
LATS1
LCA5L
LCMT1
LCOR
LDLRAP1
LEMD1
LEMD3
LENG9
LEO1
LEPRE1
LEPROTL1
LETM1
LETM2
LGALSL
LGR4
LIG4
LIMA1
LIMD1
LIMK2
LIN37
LIN54
LIN7C
LINS
LIPT1
LIPT2
LLGL2
LMBR1
LMBRD1
LMO4
LMTK2
LNP
LNPEP
LONP1
LONP2
LPAR1
LPAR2
LPAR5
LPCAT4
LPGAT1
LRBA
LRCH3
LRDD
LRGUK
LRP10
LRP12
LRP2
LRPAP1
LRR1
LRRC1
LRRC16A
LRRC27
LRRC29
LRRC3
LRRC34
LRRC45
LRRC48
LRRC57
LRRC58
LRRC8A
LRRC8B
LRRCC1
LRSAM1
LRWD1
LSM1
LSM11
LSM3
LSM4
LSM5
LSM6
LSMD1
LSR
LSS
LTV1
LUZP1
LYPLA1
LYPLA2
LYPLAL1
LYRM1
LYRM2
LYRM4
LYRM9
LYSMD1
LYSMD3
LZIC
LZTR1
MAD2L1
MAEA
MAF1
MAFF
MAGEB3
MAGED1
MAGEH1
MALT1
MAN1A2
MAN1B1
MAN2A1
MAN2C1
MANBA
MANEA
MANEAL
MAOA
MAP1B
MAP2K1
MAP2K5
MAP3K1
MAP3K12
MAP3K2
MAP3K3
MAP3K4
MAP3K9
MAP4
MAP4K1
MAP4K3
MAP6D1
MAP7D1
MAPK12
MAPK3
MAPK4
MAPK7
MAPK8
MAPK8IP3
MAPKAPK5
2002-03-01
2011-03-01
MARS2
MAT2B
MB21D2
MBD4
MBIP
MBLAC1
MBLAC2
MBOAT2
MBTPS2
MCCC1
MCCC2
MCFD2
MCM3AP
MCM6
MCMBP
MCPH1
MCTS1
MCTS2
MDC1
MDH2
MDP1
ME2
MEA1
MEAF6
MED11
MED12
MED13
MED13L
MED14
MED15
MED19
MED21
MED24
MED27
MED29
MED30
MED4
MEGF8
MELK
MEMO1
MEN1
MEPCE
METAP1
METTL1
METTL10
METTL14
METTL18
METTL21B
METTL21D
METTL3
METTL9
MEX3A
MEX3D
MFAP1B
MFAP3
MFF
MFSD1
MFSD12
MFSD3
MFSD5
MFSD7B
MGA
MGAT1
MGAT3
MGRN1
MGST3
MIB2
MICU1
MICU3
MID1IP1
MIEN1
MIER1
MIER2
MINK1
MINPP1
MIOS
MIPOL1
MKI67
MKKS
MKL2
MKRN2
MLH3
MLL1
MLL3
MLLT1
MLLT4
MLST8
MLX
MMACHC
MMADHC
MME
MMGT1
MMGT2
MMP11
MMS19
MNAT1
MND1
MOB1A
MOCS3
MORN2
MORN5
MPC2
MPI
MPND
MPST
MPV17
MPV17L2
MPZ
MRFAP1
MRGBP
MRI1
MROH1
MRP63
MRPL13
MRPL15
MRPL16
MRPL19
MRPL22
MRPL24
MRPL3
MRPL33
MRPL34
MRPL36
MRPL4
MRPL41
MRPL44
MRPL45
MRPL50
MRPL54
MRPL55
MRPS15
MRPS18C
MRPS22
MRPS25
MRPS26
MRPS30
MRPS31
MRPS33
MRPS9
MSH5
MTA3
MTCP1
MTERFD1
MTERFD2
MTFMT
MTFP1
MTFR1
MTFR1L
MTFR2
MTHFD1
MTIF3
MTL5
MTMR10
MTMR14
MTMR7
MTMR9
MTOR
MTPAP
MTR
MTRF1L
MTUS1
MTX2
MUL1
MUS81
MUT
MVB12A
MVD
MXD3
MYBBP1A
MYBL1
MYC
MYCL1
MYD88
MYEOV2
MYG1
MYH9
MYL12A
MYL12B
MYO5A
MYO6
MYO9A
MYO9B
MYRF
MYSM1
MZF1
MZT2
N4BP2
N6AMT1
N6AMT2
NAA10
NAA20
NAA25
NAA35
NAA40
NABP2
NACC1
NADK
NADKD1
NADSYN1
NAGLU
NAGPA
NANS
NAPB
NAPEPLD
NAPG
NAPRT1
NARG2
NAT10
NAT9
NBAS
NBEAL1
NCAPD3
NCAPG2
NCDN
NCK1
NCKAP1
NCKIPSD
NCLN
NCOA5
NCOA7
NCSTN
NDE1
NDFIP1
NDRG3
NDUFA1
NDUFA13
NDUFA3
[truncated: 1,674 more rows]
