# Supplementary material for: Histone Acetyltransferase KAT2A Stabilizes Pluripotency with Control of Transcriptional Heterogeneity
Source: Stem Cells. 2018 Oct 17;36(12):1828–38. doi: 10.1002/stem.2919 (PMC6334525; doi:10.1002/stem.2919)
Supplement: Supplementary file 3 — Gene Ontology classification of DMSO exclusive H3K9ac TSS peaks (PANTHER vs.13.1 over‐representation test; Binomial test with Bonferroni correction, p < .05; fold change cut‐off 1.5) [file STEM-36-1828-s004.xlsx]

## Sheet: PANTHER_slim_Gene_Ontology
Analysis Type:	PANTHER Overrepresentation Test (Released 20171205)
Annotation Version and Release Date:	PANTHER version 13.1 Released 2018-02-03
Analyzed List:	DMSO exclusive H3K9ac peaks (3539 genes)
Reference List:	Mus musculus (22262 genes)
Test Type:	BINOMIAL
Bonferroni correction:	TRUE
Bonferroni count:	234
PANTHER GO-Slim Biological Process	Reference	Input (observed)	Input (expected)	Observed/Expected	Fold Enrichment	P-value
organelle organization (GO:0006996)	1133	307	180.11	+	1.7	1.14e-16
RNA metabolic process (GO:0016070)	1536	381	244.18	+	1.56	4.64e-15
catabolic process (GO:0009056)	1204	288	191.4	+	1.5	2.74e-09
intracellular protein transport (GO:0006886)	650	175	103.33	+	1.69	9.63e-09
cellular protein modification process (GO:0006464)	797	203	126.7	+	1.6	2.72e-08
protein transport (GO:0015031)	684	180	108.74	+	1.66	2.87e-08
protein localization (GO:0008104)	494	138	78.53	+	1.76	1.18e-07
cellular component biogenesis (GO:0044085)	733	186	116.53	+	1.6	2.19e-07
DNA metabolic process (GO:0006259)	345	101	54.84	+	1.84	2.66e-06
DNA repair (GO:0006281)	153	54	24.32	+	2.22	3.04e-05
regulation of cell cycle (GO:0051726)	175	57	27.82	+	2.05	0.000171
protein complex assembly (GO:0006461)	209	64	33.22	+	1.93	0.000285
protein complex biogenesis (GO:0070271)	210	64	33.38	+	1.92	0.000333
chromosome segregation (GO:0007059)	86	34	13.67	+	2.49	0.000582
tRNA metabolic process (GO:0006399)	109	39	17.33	+	2.25	0.00114
mRNA processing (GO:0006397)	249	69	39.58	+	1.74	0.00297
mitosis (GO:0007067)	204	59	32.43	+	1.82	0.00375
meiosis (GO:0007126)	59	25	9.38	+	2.67	0.00384
chromatin organization (GO:0006325)	258	70	41.01	+	1.71	0.00496
protein targeting (GO:0006605)	164	49	26.07	+	1.88	0.00857
mitochondrion organization (GO:0007005)	89	31	14.15	+	2.19	0.0162
DNA recombination (GO:0006310)	51	21	8.11	+	2.59	0.0257
cell growth (GO:0016049)	98	3	15.58	-	0.19	0.0301
sensory perception (GO:0007600)	887	16	141.01	-	0.11	1.83e-39
multicellular organismal process (GO:0032501)	2274	145	361.5	-	0.4	2.96e-39
single-multicellular organism process (GO:0044707)	2258	144	358.96	-	0.4	6.09e-39
response to stimulus (GO:0050896)	3594	300	571.34	-	0.53	7.84e-39
system process (GO:0003008)	1487	78	236.39	-	0.33	2.19e-32
neurological system process (GO:0050877)	1393	69	221.45	-	0.31	2.79e-32
regulation of biological process (GO:0050789)	3320	288	527.78	-	0.55	4.45e-32
cell surface receptor signaling pathway (GO:0007166)	1729	106	274.86	-	0.39	6.67e-31
biological regulation (GO:0065007)	3899	373	619.83	-	0.6	5.28e-29
G-protein coupled receptor signaling pathway (GO:0007186)	875	28	139.1	-	0.2	6.36e-29
immune response (GO:0006955)	630	15	100.15	-	0.15	2.41e-24
immune system process (GO:0002376)	939	42	149.27	-	0.28	1.29e-23
cell communication (GO:0007154)	3269	329	519.67	-	0.63	1.18e-19
signal transduction (GO:0007165)	2896	281	460.38	-	0.61	1.79e-19
defense response to bacterium (GO:0042742)	251	2	39.9	-	0.05	7.48e-13
response to biotic stimulus (GO:0009607)	286	5	45.47	-	0.11	6.03e-12
cell recognition (GO:0008037)	197	2	31.32	-	0.06	2.71e-09
cell-cell signaling (GO:0007267)	588	41	93.47	-	0.44	1.31e-07
cell adhesion (GO:0007155)	359	23	57.07	-	0.4	5.15e-05
biological adhesion (GO:0022610)	359	23	57.07	-	0.4	5.15e-05
cellular defense response (GO:0006968)	128	2	20.35	-	0.1	7.41e-05
synaptic transmission (GO:0007268)	392	33	62.32	-	0.53	0.00702
phagocytosis (GO:0006909)	266	19	42.29	-	0.45	0.0107
locomotion (GO:0040011)	314	25	49.92	-	0.5	0.016
Test Type:	BINOMIAL
Bonferroni correction:	TRUE
Bonferroni count:	176
PANTHER GO-Slim Molecular Function	Reference	Input (observed)	Input (expected)	Observed/Expected	Fold Enrichment	P-value
transferase activity (GO:0016740)	1328	326	211.11	+	1.54	3.45e-12
ligase activity (GO:0016874)	221	69	35.13	+	1.96	4.31e-05
kinase activity (GO:0016301)	634	152	100.79	+	1.51	0.000145
chromatin binding (GO:0003682)	168	54	26.71	+	2.02	0.000361
ubiquitin-protein ligase activity (GO:0004842)	76	31	12.08	+	2.57	0.000645
hydrolase activity (GO:0016787)	1858	362	295.37	+	1.23	0.00837
endoribonuclease activity (GO:0004521)	34	17	5.4	+	3.15	0.00887
nucleotidyltransferase activity (GO:0016779)	82	29	13.04	+	2.22	0.0159
RNA polymerase II transcription factor binding transcription factor activity (GO:0001076)	70	26	11.13	+	2.34	0.0168
protein binding transcription factor activity (GO:0000988)	243	64	38.63	+	1.66	0.0185
transcription factor binding transcription factor activity (GO:0000989)	236	61	37.52	+	1.63	0.0426
receptor activity (GO:0004872)	1873	60	297.75	-	0.2	6.93e-65
signal transducer activity (GO:0004871)	1710	72	271.84	-	0.26	1.58e-47
G-protein coupled receptor activity (GO:0004930)	464	11	73.76	-	0.15	9.53e-18
receptor binding (GO:0005102)	945	57	150.23	-	0.38	1.31e-16
ion channel activity (GO:0005216)	330	15	52.46	-	0.29	1.57e-07
cytokine activity (GO:0005125)	134	3	21.3	-	0.14	0.000175
cation channel activity (GO:0005261)	116	4	18.44	-	0.22	0.0101
ligand-gated ion channel activity (GO:0015276)	131	6	20.83	-	0.29	0.0239
cytokine receptor binding (GO:0005126)	68	1	10.81	-	0.09	0.0414
