# Supplementary material for: Histone Acetyltransferase KAT2A Stabilizes Pluripotency with Control of Transcriptional Heterogeneity
Source: Stem Cells. 2018 Oct 17;36(12):1828–38. doi: 10.1002/stem.2919 (PMC6334525; doi:10.1002/stem.2919)
Supplement: Supplementary file 4 — RNA‐seq differential gene expression analysis of TNGA ES cells treated with MB‐3 vs. DMSO. (Analysis performed using DESeq2; lfcSE: log2 fold change standard error, stat: test statistic, FDR: false discovery rate) [file STEM-36-1828-s005.xlsx]

## Sheet: RNAseq
	baseMean	log2FoldChange	lfcSE	stat	pvalue	padj	symbol
ENSMUSG00000020911	716.333	-1.03596	0.0786572	-13.1706	1.3e-39	5.1e-36	Krt19
ENSMUSG00000032085	1468.62	-1.02935	0.071128	-14.4719	1.82e-47	1.44e-43	Tagln
ENSMUSG00000049382	2456.31	-1.00677	0.060026	-16.7723	3.89e-63	6.13e-59	Krt8
ENSMUSG00000001025	1420.58	-0.902119	0.0648829	-13.9038	6.01e-44	3.15e-40	S100a6
ENSMUSG00000078664	221.095	-0.898895	0.0834827	-10.7674	4.9e-27	1.29e-23	Sprr2a1
ENSMUSG00000068893	220.743	-0.876555	0.0832101	-10.5342	6.01e-26	1.35e-22	Sprr2a3
ENSMUSG00000029484	594.563	-0.75621	0.0805059	-9.39323	5.82e-21	7.63e-18	Anxa3
ENSMUSG00000014599	280.856	-0.732835	0.0837488	-8.7504	2.13e-18	2.09e-15	Csf1
ENSMUSG00000040152	973.132	-0.716181	0.0718313	-9.97031	2.06e-23	4.04e-20	Thbs1
ENSMUSG00000026728	4757.67	-0.684454	0.0575123	-11.901	1.17e-32	3.68e-29	Vim
ENSMUSG00000030717	1187.15	-0.663694	0.0674685	-9.8371	7.79e-23	1.23e-19	Nupr1
ENSMUSG00000070436	1917.26	-0.645914	0.0679199	-9.50993	1.91e-21	2.73e-18	Serpinh1
ENSMUSG00000004044	925.196	-0.644732	0.0708939	-9.09432	9.52e-20	1.15e-16	Ptrf
ENSMUSG00000053897	1385.53	-0.639633	0.0646375	-9.89569	4.35e-23	7.6e-20	Slc39a8
ENSMUSG00000062327	576.322	-0.634791	0.0803467	-7.90065	2.77e-15	2.3e-12	T
ENSMUSG00000024247	474.551	-0.619481	0.0810522	-7.64298	2.12e-14	1.45e-11	Pkdcc
ENSMUSG00000040264	1004.96	-0.614377	0.0818003	-7.51069	5.88e-14	3.86e-11	Gbp2b
ENSMUSG00000021209	376.926	-0.611084	0.0838228	-7.29019	3.1e-13	1.74e-10	Ppp4r4
ENSMUSG00000074445	113.953	-0.60007	0.0763011	-7.8645	3.71e-15	2.78e-12	Sprr2a3
ENSMUSG00000109325	278.119	-0.586135	0.0838215	-6.99266	2.7e-12	1.25e-09	NA
ENSMUSG00000028270	1129.54	-0.58007	0.0819936	-7.07457	1.5e-12	7.15e-10	Gbp2
ENSMUSG00000041959	3023.25	-0.562764	0.0627076	-8.97441	2.85e-19	2.99e-16	S100a10
ENSMUSG00000004891	1652.17	-0.553896	0.0669008	-8.27936	1.24e-16	1.15e-13	Nes
ENSMUSG00000026837	433.303	-0.546783	0.0817245	-6.69056	2.22e-11	8.54e-09	Col5a1
ENSMUSG00000036913	266.633	-0.538275	0.0838482	-6.41963	1.37e-10	4.48e-08	Trim67
ENSMUSG00000037010	149.066	-0.532859	0.0798867	-6.67018	2.55e-11	9.57e-09	Apln
ENSMUSG00000028494	1052.46	-0.53032	0.0733718	-7.22785	4.91e-13	2.66e-10	Plin2
ENSMUSG00000030770	758.872	-0.522875	0.0756954	-6.90761	4.93e-12	2.22e-09	Parva
ENSMUSG00000024659	188.512	-0.518162	0.0828149	-6.25687	3.93e-10	1.19e-07	Anxa1
ENSMUSG00000020427	2323.57	-0.516563	0.0838065	-6.16376	7.1e-10	2e-07	Igfbp3
ENSMUSG00000046879	406.926	-0.499723	0.0836938	-5.97084	2.36e-09	5.63e-07	Irgm1
ENSMUSG00000023043	2905.08	-0.489234	0.0834797	-5.86052	4.61e-09	1.04e-06	Krt18
ENSMUSG00000021583	386.912	-0.483977	0.0835943	-5.78959	7.06e-09	1.54e-06	Erap1
ENSMUSG00000025219	82.3076	-0.480487	0.0721407	-6.66042	2.73e-11	9.99e-09	Fgf8
ENSMUSG00000028179	6399.69	-0.48008	0.0530176	-9.0551	1.36e-19	1.53e-16	Cth
ENSMUSG00000027712	540.27	-0.477092	0.078408	-6.08474	1.17e-09	2.96e-07	Anxa5
ENSMUSG00000020032	430.39	-0.476622	0.0827917	-5.75689	8.57e-09	1.85e-06	Nuak1
ENSMUSG00000055737	365.962	-0.471867	0.0828855	-5.693	1.25e-08	2.55e-06	Ghr
ENSMUSG00000026509	896.202	-0.466157	0.0727127	-6.41094	1.45e-10	4.64e-08	Capn2
ENSMUSG00000056758	926.905	-0.463367	0.0738565	-6.27388	3.52e-10	1.09e-07	Hmga2
ENSMUSG00000029860	1309.68	-0.462328	0.0672068	-6.87918	6.02e-12	2.63e-09	Zyx
ENSMUSG00000022102	365.337	-0.453597	0.0831206	-5.45709	4.84e-08	8.46e-06	Dok2
ENSMUSG00000039405	186.435	-0.449876	0.0828178	-5.43212	5.57e-08	9.52e-06	Prss23
ENSMUSG00000017493	253.671	-0.448204	0.0838451	-5.34562	9.01e-08	1.36e-05	Igfbp4
ENSMUSG00000023067	1410.26	-0.442429	0.0647485	-6.83303	8.31e-12	3.54e-09	Cdkn1a
ENSMUSG00000025359	944.306	-0.436344	0.0714856	-6.10394	1.03e-09	2.71e-07	Pmel
ENSMUSG00000040618	1397.62	-0.436107	0.0659532	-6.61237	3.78e-11	1.35e-08	Pck2
ENSMUSG00000034271	433.019	-0.434422	0.0824698	-5.26765	1.38e-07	1.96e-05	Jdp2
ENSMUSG00000030523	167.312	-0.43238	0.0816046	-5.29847	1.17e-07	1.73e-05	Trpm1
ENSMUSG00000058240	1538.3	-0.431393	0.0635316	-6.79021	1.12e-11	4.52e-09	Cryzl1
ENSMUSG00000024338	185.436	-0.414786	0.0811134	-5.11366	3.16e-07	3.98e-05	Psmb8
ENSMUSG00000022037	242.331	-0.413612	0.0838432	-4.93316	8.09e-07	8.66e-05	Clu
ENSMUSG00000041482	135.789	-0.4128	0.0797764	-5.17446	2.29e-07	3e-05	Piezo2
ENSMUSG00000020467	142.686	-0.408163	0.0778924	-5.24009	1.6e-07	2.23e-05	Efemp1
ENSMUSG00000005124	106.466	-0.408028	0.0772463	-5.28217	1.28e-07	1.84e-05	Wisp1
ENSMUSG00000028268	112.857	-0.406436	0.0764393	-5.31711	1.05e-07	1.58e-05	Gbp3
ENSMUSG00000029561	148.768	-0.40511	0.078665	-5.14981	2.61e-07	3.36e-05	Oasl2
ENSMUSG00000045827	158.699	-0.404005	0.0778108	-5.19214	2.08e-07	2.8e-05	Serpinb9
ENSMUSG00000028173	712.09	-0.403947	0.0764108	-5.28652	1.25e-07	1.83e-05	Wls
ENSMUSG00000061232	971.414	-0.402234	0.0738624	-5.44572	5.16e-08	8.92e-06	H2-K1
ENSMUSG00000033149	592.315	-0.400337	0.0804569	-4.97579	6.5e-07	7.3e-05	Phldb2
ENSMUSG00000029761	2943.07	-0.399749	0.0838103	-4.76968	1.85e-06	0.000170775	Cald1
ENSMUSG00000032060	121.602	-0.399451	0.0789857	-5.05726	4.25e-07	5.07e-05	Cryab
ENSMUSG00000001507	1526.5	-0.39563	0.0645682	-6.12732	8.94e-10	2.38e-07	Itga3
ENSMUSG00000019817	161.983	-0.391943	0.0819922	-4.78025	1.75e-06	0.000163001	Plagl1
ENSMUSG00000019851	864.929	-0.390956	0.0765995	-5.10389	3.33e-07	4.12e-05	Perp
ENSMUSG00000035783	1265.81	-0.389959	0.0702406	-5.55176	2.83e-08	5.23e-06	Acta2
ENSMUSG00000010830	528.584	-0.388891	0.0795233	-4.89028	1.01e-06	0.000103543	Kdelr3
ENSMUSG00000048612	936.119	-0.38753	0.0749731	-5.16892	2.35e-07	3.06e-05	Myof
ENSMUSG00000022912	990.009	-0.384457	0.0692333	-5.55307	2.81e-08	5.23e-06	Pros1
ENSMUSG00000024304	441.14	-0.382264	0.0827882	-4.61738	3.89e-06	0.000332435	Cdh2
ENSMUSG00000060802	1516.99	-0.382173	0.0621842	-6.14582	7.96e-10	2.2e-07	B2m
ENSMUSG00000025268	850.931	-0.378809	0.0752119	-5.03656	4.74e-07	5.52e-05	Maged2
ENSMUSG00000026519	545.128	-0.376786	0.0781044	-4.82412	1.41e-06	0.000139151	Tmem63a
ENSMUSG00000032420	134.614	-0.376187	0.0750681	-5.01128	5.41e-07	6.16e-05	Nt5e
ENSMUSG00000038539	1874.78	-0.375225	0.0679891	-5.5189	3.41e-08	6.1e-06	Atf5
ENSMUSG00000040483	274.509	-0.374749	0.0837921	-4.47236	7.74e-06	0.000576865	Xaf1
ENSMUSG00000007041	3127.07	-0.372828	0.0526624	-7.07958	1.45e-12	7.11e-10	Clic1
ENSMUSG00000023951	1225.79	-0.371882	0.0666544	-5.57926	2.42e-08	4.61e-06	Vegfa
ENSMUSG00000005873	834.578	-0.371702	0.0724789	-5.12842	2.92e-07	3.74e-05	Reep5
ENSMUSG00000026628	135.421	-0.371521	0.0793714	-4.68079	2.86e-06	0.000252605	Atf3
ENSMUSG00000041548	1454.71	-0.37142	0.0632906	-5.86848	4.4e-09	1e-06	Hspb8
ENSMUSG00000036402	480.878	-0.370606	0.0814906	-4.54783	5.42e-06	0.000434139	Gng12
ENSMUSG00000026421	2890.27	-0.370602	0.0833621	-4.44569	8.76e-06	0.00065022	Csrp1
ENSMUSG00000028063	943.883	-0.369452	0.0703914	-5.24854	1.53e-07	2.15e-05	Lmna
ENSMUSG00000020486	91.0244	-0.367874	0.0728374	-5.05061	4.4e-07	5.21e-05	Sept4
ENSMUSG00000019647	454.588	-0.367456	0.0806961	-4.55358	5.27e-06	0.000425548	Sema6a
ENSMUSG00000032231	1352.58	-0.363412	0.0830034	-4.37829	1.2e-05	0.000851604	Anxa2
ENSMUSG00000100831	174.759	-0.362759	0.0827902	-4.38167	1.18e-05	0.000842311	NA
ENSMUSG00000022055	615.517	-0.36089	0.0799536	-4.51374	6.37e-06	0.000488858	Nefl
ENSMUSG00000001349	247.43	-0.360167	0.0835895	-4.30876	1.64e-05	0.00110864	Cnn1
ENSMUSG00000024339	92.8526	-0.359915	0.0750176	-4.79774	1.6e-06	0.000152096	Tap2
ENSMUSG00000032436	850.894	-0.358674	0.0745547	-4.81089	1.5e-06	0.000146846	Cmtm7
ENSMUSG00000068566	4340.8	-0.358664	0.0497483	-7.20956	5.61e-13	2.94e-10	Myadm
ENSMUSG00000018604	2783.69	-0.357895	0.0534939	-6.69039	2.23e-11	8.54e-09	Tbx3
ENSMUSG00000039911	303.669	-0.355342	0.0835664	-4.25221	2.12e-05	0.00141119	Spsb1
ENSMUSG00000026655	1373.66	-0.354729	0.067278	-5.27258	1.35e-07	1.92e-05	Fam107b
ENSMUSG00000030930	267.674	-0.350134	0.0836875	-4.18383	2.87e-05	0.00184078	Chst15
ENSMUSG00000075304	133.103	-0.349193	0.0763505	-4.57354	4.8e-06	0.000388923	Sp5
ENSMUSG00000018924	113.967	-0.347179	0.0756428	-4.58971	4.44e-06	0.000368164	Alox15
ENSMUSG00000026547	5563.55	-0.346173	0.0484575	-7.14383	9.08e-13	4.61e-10	Tagln2
ENSMUSG00000055653	2301.34	-0.343876	0.0572457	-6.00702	1.89e-09	4.57e-07	Gpc3
ENSMUSG00000033170	499.509	-0.343537	0.0826365	-4.15721	3.22e-05	0.00201211	Card10
ENSMUSG00000033737	835.607	-0.341372	0.0774677	-4.40663	1.05e-05	0.000764769	Fndc3c1
ENSMUSG00000028023	272.885	-0.338297	0.0838226	-4.03587	5.44e-05	0.00307894	Pitx2
ENSMUSG00000000125	91.8514	-0.337948	0.0738485	-4.57623	4.73e-06	0.00038595	Wnt3
ENSMUSG00000028195	1660.47	-0.337583	0.0817896	-4.12745	3.67e-05	0.00221125	Cyr61
ENSMUSG00000047281	1894.07	-0.337187	0.0835391	-4.03627	5.43e-05	0.00307894	Sfn
ENSMUSG00000052684	286.56	-0.336749	0.0837463	-4.02106	5.79e-05	0.00324401	Jun
ENSMUSG00000073411	468.088	-0.333676	0.0802934	-4.15571	3.24e-05	0.00201672	H2-D1
ENSMUSG00000039376	223.92	-0.333476	0.0836069	-3.98863	6.65e-05	0.00367456	Synpo2l
ENSMUSG00000031770	879.967	-0.333039	0.0735156	-4.53018	5.89e-06	0.00046346	Herpud1
ENSMUSG00000029120	179.573	-0.331508	0.0827389	-4.00668	6.16e-05	0.00342357	Ppp2r2c
ENSMUSG00000032446	296.142	-0.331374	0.0838274	-3.95305	7.72e-05	0.00417197	Eomes
ENSMUSG00000031502	650.509	-0.3301	0.0760035	-4.34322	1.4e-05	0.000977522	Col4a1
ENSMUSG00000066705	10490.2	-0.32935	0.0418688	-7.86623	3.65e-15	2.78e-12	Fxyd6
ENSMUSG00000025408	563.638	-0.328538	0.0806591	-4.07317	4.64e-05	0.00270262	Ddit3
ENSMUSG00000030315	292.964	-0.327506	0.0836686	-3.91432	9.07e-05	0.00476262	Vgll4
ENSMUSG00000021587	188.813	-0.327485	0.0832831	-3.93219	8.42e-05	0.00450491	Pcsk1
ENSMUSG00000041688	564.774	-0.326112	0.0797436	-4.08951	4.32e-05	0.00252847	Amot
ENSMUSG00000099397	1056.76	-0.325422	0.0756966	-4.29903	1.72e-05	0.00115347	NA
ENSMUSG00000004665	4536.84	-0.325293	0.0503236	-6.46403	1.02e-10	3.41e-08	Cnn2
ENSMUSG00000028776	114.294	-0.325292	0.078032	-4.1687	3.06e-05	0.00194351	Tinagl1
ENSMUSG00000020415	738.466	-0.321014	0.0754514	-4.25457	2.09e-05	0.00140231	Pttg1
ENSMUSG00000029752	15667.3	-0.32042	0.0403367	-7.94365	1.96e-15	1.72e-12	Asns
ENSMUSG00000026497	59.7482	-0.319785	0.0651679	-4.9071	9.24e-07	9.63e-05	Mixl1
ENSMUSG00000048537	569.376	-0.318831	0.0787721	-4.04752	5.18e-05	0.00297246	Phldb1
ENSMUSG00000051159	54.6345	-0.31859	0.0651816	-4.88773	1.02e-06	0.000103543	Cited1
ENSMUSG00000061848	10838.6	-0.317314	0.0432072	-7.34399	2.07e-13	1.25e-10	NA
ENSMUSG00000041359	4679.72	-0.316209	0.0541786	-5.83642	5.33e-09	1.18e-06	Tcl1
ENSMUSG00000036856	71.1071	-0.315892	0.0703409	-4.49088	7.09e-06	0.000541749	Wnt4
ENSMUSG00000001473	3049.66	-0.315225	0.06232	-5.05817	4.23e-07	5.07e-05	Tubb6
ENSMUSG00000022500	1306.55	-0.311832	0.0649596	-4.80039	1.58e-06	0.000151647	Litaf
ENSMUSG00000002847	648.526	-0.310751	0.0779165	-3.98826	6.66e-05	0.00367456	Pla1a
ENSMUSG00000031503	337.09	-0.310104	0.0831997	-3.72723	0.000193596	0.00860462	Col4a2
ENSMUSG00000029648	83.5899	-0.309575	0.0717017	-4.31754	1.58e-05	0.00108881	Flt1
ENSMUSG00000032366	8968.97	-0.307882	0.0811081	-3.79595	0.00014708	0.00699142	Tpm1
ENSMUSG00000054889	1429.44	-0.307343	0.0665641	-4.61726	3.89e-06	0.000332435	Dsp
ENSMUSG00000030630	931.594	-0.306326	0.0703457	-4.35458	1.33e-05	0.000944927	Fah
ENSMUSG00000026879	242.244	-0.305927	0.0835217	-3.66285	0.000249428	0.0106355	Gsn
ENSMUSG00000030782	94.2571	-0.305643	0.0753216	-4.05784	4.95e-05	0.00286496	Tgfb1i1
ENSMUSG00000042331	576.434	-0.304575	0.0795	-3.83113	0.000127556	0.00623279	Specc1
ENSMUSG00000050989	259.881	-0.304377	0.0838169	-3.63145	0.000281829	0.0119202	Sepn1
ENSMUSG00000068699	898.782	-0.304278	0.0779815	-3.90192	9.54e-05	0.00495549	Flnc
ENSMUSG00000027447	1842	-0.304277	0.0615731	-4.94172	7.74e-07	8.52e-05	Cst3
ENSMUSG00000066652	3318.5	-0.304176	0.0599186	-5.07649	3.84e-07	4.69e-05	Lefty2
ENSMUSG00000027227	1462.2	-0.30397	0.0631075	-4.8167	1.46e-06	0.000143522	Sord
ENSMUSG00000027562	5731.68	-0.303738	0.0544504	-5.57825	2.43e-08	4.61e-06	Car2
ENSMUSG00000016528	882.31	-0.303073	0.0747897	-4.05234	5.07e-05	0.00292247	Mapkapk2
ENSMUSG00000013698	672.794	-0.30297	0.0778074	-3.89384	9.87e-05	0.0051068	Pea15a
ENSMUSG00000026123	621.324	-0.302107	0.0796636	-3.79228	0.000149269	0.00704555	Plekhb2
ENSMUSG00000038793	3731.84	-0.300395	0.0556402	-5.39889	6.71e-08	1.1e-05	Lefty1
ENSMUSG00000037852	230.347	-0.299991	0.0837969	-3.57998	0.000343623	0.0137223	Cpe
ENSMUSG00000024987	64.8307	-0.298139	0.064963	-4.58937	4.45e-06	0.000368164	Cyp26a1
ENSMUSG00000029826	1666	-0.296878	0.062019	-4.78689	1.69e-06	0.000159588	Zc3hav1
ENSMUSG00000005667	5423.24	-0.296509	0.0474343	-6.25095	4.08e-10	1.21e-07	Mthfd2
ENSMUSG00000015652	399.027	-0.295371	0.0816127	-3.61917	0.000295544	0.0124165	Steap1
ENSMUSG00000074280	950.909	-0.294681	0.0757681	-3.88925	0.000100555	0.00513782	NA
ENSMUSG00000053113	5642.25	-0.293598	0.0478911	-6.13054	8.76e-10	2.38e-07	Socs3
ENSMUSG00000027499	258.284	-0.292012	0.0838458	-3.48273	0.000496331	0.018246	Pkia
ENSMUSG00000029135	144.251	-0.291792	0.0790537	-3.69106	0.00022332	0.00965306	Fosl2
ENSMUSG00000041801	1379.34	-0.291586	0.0663381	-4.39546	1.11e-05	0.000797813	Phlda3
ENSMUSG00000086228	174.862	-0.2908	0.0826652	-3.51781	0.000435131	0.0165771	Ubap1l
ENSMUSG00000028780	264.36	-0.289302	0.0838365	-3.45079	0.000558946	0.0198521	Sema3c
ENSMUSG00000031799	3135.91	-0.28929	0.0809037	-3.57573	0.000349247	0.0138414	Tpm4
ENSMUSG00000020674	1154.95	-0.289064	0.0726342	-3.97972	6.9e-05	0.00379583	Pxdn
ENSMUSG00000046607	413.54	-0.288819	0.0825858	-3.4972	0.000470165	0.0176449	Hrk
ENSMUSG00000033209	228.268	-0.286511	0.0836505	-3.42509	0.000614596	0.0216332	Ttc28
ENSMUSG00000028480	4065.39	-0.28642	0.050377	-5.68553	1.3e-08	2.63e-06	Glipr2
ENSMUSG00000045658	519.509	-0.286122	0.0792239	-3.61156	0.000304355	0.0126686	Pid1
ENSMUSG00000049090	210.684	-0.285903	0.0836109	-3.41945	0.000627489	0.0219398	Zadh2
ENSMUSG00000001270	10605.9	-0.285365	0.045684	-6.24651	4.2e-10	1.22e-07	Ckb
ENSMUSG00000004631	233.702	-0.283397	0.0837951	-3.38202	0.000719539	0.0240366	Sgce
ENSMUSG00000036030	804.366	-0.282008	0.0748868	-3.7658	0.000166019	0.00768278	Prtg
ENSMUSG00000063856	3694.76	-0.281484	0.0519366	-5.41975	5.97e-08	1.01e-05	Gpx1
ENSMUSG00000068220	3863.76	-0.280427	0.0539954	-5.19354	2.06e-07	2.8e-05	Lgals1
ENSMUSG00000083679	1140.3	-0.280243	0.0671802	-4.17152	3.03e-05	0.00192742	NA
ENSMUSG00000029337	318.212	-0.280125	0.083831	-3.34154	0.000833136	0.0264285	Fgf5
ENSMUSG00000037706	4386.62	-0.277553	0.0495506	-5.60141	2.13e-08	4.23e-06	Cd81
ENSMUSG00000036885	97.0837	-0.277052	0.0756668	-3.66147	0.000250771	0.0106639	Arhgef26
ENSMUSG00000024308	1065.81	-0.276469	0.0689641	-4.00889	6.1e-05	0.00340375	Tapbp
ENSMUSG00000081683	488.437	-0.276228	0.081585	-3.38577	0.000709781	0.0238074	Fzd10
ENSMUSG00000038393	12630.7	-0.276176	0.0445224	-6.20307	5.54e-10	1.58e-07	Txnip
ENSMUSG00000032531	5253.87	-0.275515	0.0559576	-4.92364	8.49e-07	8.97e-05	Amotl2
ENSMUSG00000039239	113.695	-0.274098	0.0772369	-3.54879	0.000387002	0.015072	Tgfb2
ENSMUSG00000081775	353.01	-0.273981	0.0826473	-3.31506	0.00091625	0.0282119	NA
ENSMUSG00000073139	808.202	-0.273191	0.082894	-3.29567	0.00098187	0.0295715	BC023829
ENSMUSG00000028796	738.016	-0.272802	0.0743543	-3.66895	0.000243546	0.0104129	Phc2
ENSMUSG00000001918	3231.41	-0.271448	0.0531754	-5.10475	3.31e-07	4.12e-05	Slc1a5
ENSMUSG00000018593	3394	-0.271447	0.0829627	-3.27191	0.00106822	0.0317121	Sparc
ENSMUSG00000026639	108.416	-0.271033	0.0778636	-3.48086	0.000499798	0.0182879	Lamb3
ENSMUSG00000015568	552.051	-0.269601	0.0779553	-3.4584	0.000543388	0.019387	Lpl
ENSMUSG00000009633	89.1803	-0.268897	0.0720951	-3.72975	0.000191671	0.0085919	G0s2
ENSMUSG00000026970	2137.86	-0.268512	0.0598375	-4.48735	7.21e-06	0.000548143	Rbms1
ENSMUSG00000048583	623.386	-0.267041	0.0775687	-3.44264	0.000576069	0.0203683	Igf2
ENSMUSG00000080966	718.576	-0.265628	0.0754125	-3.52233	0.00042777	0.016376	NA
ENSMUSG00000027646	1231.36	-0.264441	0.0654636	-4.03952	5.36e-05	0.00306197	Src
ENSMUSG00000025185	58.089	-0.263481	0.060842	-4.33058	1.49e-05	0.00103082	Loxl4
ENSMUSG00000032470	812.739	-0.263148	0.0741398	-3.54936	0.000386176	0.015072	Mras
ENSMUSG00000018920	288.042	-0.262747	0.0838437	-3.13377	0.00172576	0.0460222	Cxcl16
ENSMUSG00000075254	166.596	-0.262073	0.0807978	-3.24357	0.00118042	0.0340785	Heg1
ENSMUSG00000025283	2336.73	-0.257846	0.055857	-4.61618	3.91e-06	0.000332435	Sat1
ENSMUSG00000037892	101.859	-0.257832	0.0769631	-3.35007	0.000807908	0.026088	Pcdh18
ENSMUSG00000079197	692.644	-0.257725	0.0796842	-3.23434	0.00121926	0.034743	Psme2
ENSMUSG00000042406	15782.8	-0.257327	0.0391211	-6.57771	4.78e-11	1.67e-08	Atf4
ENSMUSG00000019775	99.1332	-0.257298	0.0765251	-3.36227	0.000773032	0.0252867	Rgs17
ENSMUSG00000021876	122.921	-0.254765	0.0785878	-3.24179	0.00118781	0.0341755	Rnase4
ENSMUSG00000023092	1875.2	-0.254054	0.0665174	-3.81937	0.000133796	0.00649734	Fhl1
ENSMUSG00000028435	824.988	-0.253023	0.0746102	-3.39127	0.000695695	0.0235907	Aqp3
ENSMUSG00000032679	444.686	-0.25301	0.0806879	-3.13566	0.00171465	0.0460222	Cd59a
ENSMUSG00000031431	140.66	-0.252493	0.0796269	-3.17095	0.00151944	0.0415128	Tsc22d3
ENSMUSG00000067377	630.451	-0.252098	0.0760976	-3.31282	0.000923614	0.0283278	Tspan6
ENSMUSG00000083620	487.873	-0.251764	0.0805086	-3.12717	0.00176499	0.0469093	NA
ENSMUSG00000029661	61.8587	-0.251439	0.0677031	-3.71384	0.000204135	0.00892182	Col1a2
ENSMUSG00000025555	543.719	-0.250468	0.07857	-3.18783	0.00143346	0.0400605	Farp1
ENSMUSG00000035873	1618.28	-0.250242	0.0610437	-4.0994	4.14e-05	0.00243797	Pawr
ENSMUSG00000031012	1444.84	-0.250032	0.0654377	-3.82091	0.000132958	0.00647664	Cask
ENSMUSG00000034675	1316.46	-0.24978	0.0664898	-3.75666	0.000172198	0.00788536	Dbn1
ENSMUSG00000026579	84.9801	-0.249599	0.0697454	-3.57872	0.000345281	0.0137535	F5
ENSMUSG00000028019	906.574	-0.249436	0.0705914	-3.53351	0.000410078	0.015892	Pdgfc
ENSMUSG00000024810	93.3556	-0.249016	0.0753448	-3.30502	0.000949698	0.0290147	Il33
ENSMUSG00000020902	2242.52	-0.248625	0.059128	-4.20485	2.61e-05	0.00169157	Ntn1
ENSMUSG00000001211	1762.79	-0.247676	0.0614198	-4.0325	5.52e-05	0.00311215	Agpat3
ENSMUSG00000053062	6028.67	-0.242484	0.0507078	-4.782	1.74e-06	0.00016255	Jam2
ENSMUSG00000040253	75.2839	-0.24248	0.0687267	-3.52818	0.000418426	0.0160966	Gbp7
ENSMUSG00000025203	20131.5	-0.242323	0.0385199	-6.29086	3.16e-10	9.93e-08	Scd2
ENSMUSG00000027803	1550.08	-0.242067	0.0624589	-3.87562	0.000106355	0.00534627	Wwtr1
ENSMUSG00000020808	1129.86	-0.240593	0.0686057	-3.50689	0.00045337	0.0171887	Fam64a
ENSMUSG00000013766	921.638	-0.240055	0.0737593	-3.25457	0.00113562	0.0332117	Ly6g6e
ENSMUSG00000031700	3098.22	-0.239875	0.0520874	-4.60525	4.12e-06	0.00034663	Gpt2
ENSMUSG00000099858	801.331	-0.239824	0.0741592	-3.2339	0.00122111	0.034743	NA
ENSMUSG00000030513	968.006	-0.236417	0.0700827	-3.3734	0.000742458	0.0244902	Pcsk6
ENSMUSG00000025225	760.353	-0.235263	0.0737928	-3.18815	0.00143184	0.0400605	Nfkb2
ENSMUSG00000021361	1287.07	-0.233782	0.0649765	-3.59794	0.000320746	0.0131765	Tmem14c
ENSMUSG00000032491	688.661	-0.233767	0.0752218	-3.1077	0.00188549	0.0495264	Nradd
ENSMUSG00000033306	1193.87	-0.232545	0.068342	-3.40267	0.000667303	0.0228744	Lpp
ENSMUSG00000027820	4548.63	-0.231231	0.0532325	-4.34379	1.4e-05	0.000977522	Mme
ENSMUSG00000022892	982.048	-0.231042	0.0718163	-3.21713	0.00129481	0.0366413	App
ENSMUSG00000026796	3233.86	-0.230265	0.0529318	-4.35021	1.36e-05	0.000955308	Fam129b
ENSMUSG00000032092	1104.52	-0.229471	0.0721553	-3.18023	0.00147156	0.0405196	Mpzl2
ENSMUSG00000024587	26220	-0.229118	0.0440447	-5.20195	1.97e-07	2.7e-05	Nars
ENSMUSG00000060438	5382.51	-0.227832	0.047455	-4.801	1.58e-06	0.000151647	NA
ENSMUSG00000050071	7869.01	-0.227325	0.049594	-4.58371	4.57e-06	0.000376298	Bex1
ENSMUSG00000028194	1160.32	-0.226404	0.0672852	-3.36485	0.000765854	0.0251041	Ddah1
ENSMUSG00000047565	2619.54	-0.223808	0.0543582	-4.11729	3.83e-05	0.00228476	Acot10
ENSMUSG00000064356	1581.31	-0.222726	0.0630514	-3.53245	0.000411728	0.0159168	ATP8
ENSMUSG00000069833	5231.18	-0.222515	0.0489343	-4.54723	5.44e-06	0.000434139	Ahnak
ENSMUSG00000022528	950.158	-0.220189	0.0697638	-3.1562	0.00159839	0.0432114	Hes1
ENSMUSG00000049866	2032.36	-0.220084	0.066797	-3.29482	0.000984838	0.0295715	Arl4c
ENSMUSG00000018398	1122.27	-0.219038	0.0681874	-3.2123	0.00131676	0.0370626	Sept8
ENSMUSG00000002844	3787.47	-0.219014	0.0525554	-4.1673	3.08e-05	0.00194769	Adprh
ENSMUSG00000020176	5905.27	-0.218537	0.0493083	-4.43204	9.33e-06	0.000689517	Grb10
ENSMUSG00000022865	1472.15	-0.217604	0.0639484	-3.4028	0.000666985	0.0228744	Cxadr
ENSMUSG00000021493	1790.72	-0.214494	0.0618972	-3.46532	0.000529595	0.0191116	Pdlim7
ENSMUSG00000057406	1839.93	-0.214316	0.0630139	-3.40109	0.000671187	0.0229575	Whsc1
ENSMUSG00000048616	55.344	-0.214013	0.0655722	-3.26377	0.0010994	0.0323933	Nog
ENSMUSG00000020142	2613.15	-0.210932	0.0604255	-3.49078	0.000481609	0.017914	Slc1a4
ENSMUSG00000037465	4865.92	-0.209662	0.0497346	-4.21561	2.49e-05	0.00163306	Klf10
ENSMUSG00000025007	3930.6	-0.209316	0.0503511	-4.15713	3.22e-05	0.00201211	Aldh18a1
ENSMUSG00000010755	7933.75	-0.208736	0.044185	-4.72414	2.31e-06	0.000207775	Cars
ENSMUSG00000053398	3146.17	-0.208715	0.0538492	-3.87592	0.000106222	0.00534627	Phgdh
ENSMUSG00000062393	62.0832	-0.20719	0.0617324	-3.35626	0.000790054	0.0257899	Dgkk
ENSMUSG00000042659	2846.98	-0.204962	0.0551086	-3.71924	0.000199824	0.00881545	Arrdc4
ENSMUSG00000003283	1946.87	-0.202729	0.0593812	-3.41403	0.000640086	0.0221831	Hck
ENSMUSG00000025403	10526.5	-0.201649	0.0424079	-4.75499	1.98e-06	0.000180491	Shmt2
ENSMUSG00000030122	4497.68	-0.201399	0.0478591	-4.20816	2.57e-05	0.0016739	Ptms
ENSMUSG00000100215	5990.32	-0.200186	0.0474046	-4.22291	2.41e-05	0.00159433	NA
ENSMUSG00000110407	2362.74	-0.199337	0.0574084	-3.47227	0.000516082	0.0187701	NA
ENSMUSG00000023827	1554.62	-0.198643	0.0637707	-3.11496	0.00183972	0.0487308	Agpat4
ENSMUSG00000026623	1445.3	-0.197935	0.0631596	-3.13388	0.00172508	0.0460222	Lpgat1
ENSMUSG00000056216	2194.65	-0.197111	0.0601743	-3.27566	0.00105414	0.0313532	Cebpg
ENSMUSG00000002845	4419.62	-0.196875	0.0553062	-3.55973	0.000371236	0.0146026	Tmem39a
ENSMUSG00000024640	25070.6	-0.195748	0.0421866	-4.64004	3.48e-06	0.000302802	Psat1
ENSMUSG00000029313	3879.5	-0.195128	0.0562002	-3.47202	0.000516554	0.0187701	Aff1
ENSMUSG00000078182	5765.15	-0.193946	0.0521501	-3.71899	0.00020002	0.00881545	NA
ENSMUSG00000005656	3037.12	-0.193071	0.0538954	-3.58233	0.000340542	0.0137191	Snx6
ENSMUSG00000033379	2117.96	-0.191603	0.0591258	-3.2406	0.00119279	0.0342469	Atp6v0b
ENSMUSG00000025232	3737.11	-0.191502	0.050292	-3.8078	0.000140208	0.0067253	Hexa
ENSMUSG00000014932	5952.95	-0.191221	0.0465832	-4.10493	4.04e-05	0.00239454	Yes1
ENSMUSG00000032346	3207.53	-0.190113	0.0513732	-3.70063	0.000215063	0.00934751	Ooep
ENSMUSG00000041313	4439.87	-0.189514	0.0489322	-3.873	0.000107503	0.00535272	Slc7a1
ENSMUSG00000081895	9865.24	-0.187029	0.045371	-4.12221	3.75e-05	0.00224824	Rpl17-ps10
ENSMUSG00000045694	3331.58	-0.185677	0.0554506	-3.34852	0.000812453	0.026088	NA
ENSMUSG00000028618	2566.98	-0.182798	0.0577977	-3.16273	0.00156299	0.0425468	Tmem59
ENSMUSG00000023991	2697.14	-0.181273	0.0569228	-3.18454	0.00144984	0.0403301	Foxp4
ENSMUSG00000027122	3486.5	-0.178585	0.0569776	-3.13431	0.00172261	0.0460222	Arl14ep
ENSMUSG00000081434	13417.7	-0.178522	0.0438897	-4.06752	4.75e-05	0.00275872	NA
ENSMUSG00000031604	3649.43	-0.175852	0.0528204	-3.32925	0.000870809	0.0273479	Msmo1
ENSMUSG00000030002	3477.51	-0.175543	0.0542492	-3.23586	0.00121276	0.0346309	Dusp11
ENSMUSG00000029090	2964.2	-0.174373	0.0529404	-3.29376	0.000988569	0.0296105	Adgra3
ENSMUSG00000021477	12447.8	-0.174113	0.0432811	-4.02284	5.75e-05	0.0032311	Ctsl
ENSMUSG00000049775	6485.1	-0.17403	0.0512022	-3.39887	0.000676648	0.0230941	Tmsb4x
ENSMUSG00000105879	8702.43	-0.173513	0.0447339	-3.87878	0.000104981	0.00531115	NA
ENSMUSG00000024608	32284.2	-0.17256	0.0417198	-4.13616	3.53e-05	0.00214542	Rps14
ENSMUSG00000047714	3002.17	-0.172549	0.0542572	-3.18021	0.0014717	0.0405196	Ppp1r2
ENSMUSG00000068744	8102.06	-0.169226	0.0433051	-3.90775	9.32e-05	0.00486962	Psrc1
ENSMUSG00000021242	6855.21	-0.168021	0.044808	-3.74979	0.000176984	0.00803561	Npc2
ENSMUSG00000097703	7274.12	-0.167192	0.0442369	-3.77946	0.000157168	0.00733791	NA
ENSMUSG00000081783	5499.45	-0.16711	0.0477519	-3.49955	0.00046604	0.0175423	NA
ENSMUSG00000026520	4402.99	-0.165232	0.050878	-3.24761	0.00116378	0.0337218	Pycr2
ENSMUSG00000025381	3302.97	-0.164712	0.0511879	-3.2178	0.00129179	0.0366216	Cnpy2
ENSMUSG00000061272	11704.5	-0.16365	0.0466847	-3.50543	0.000455865	0.0172418	NA
ENSMUSG00000083219	6740.7	-0.163247	0.0513941	-3.17637	0.00149132	0.0409502	NA
ENSMUSG00000060938	9134.37	-0.162697	0.0454839	-3.57703	0.000347526	0.013808	Rpl26
ENSMUSG00000037242	8652.19	-0.161294	0.0446225	-3.61464	0.000300769	0.0125525	Clic4
ENSMUSG00000083716	51446.4	-0.160449	0.036543	-4.3907	1.13e-05	0.000811763	NA
ENSMUSG00000082260	4962.74	-0.158642	0.0502512	-3.15699	0.00159409	0.0431692	NA
ENSMUSG00000025410	6358.02	-0.157779	0.0448245	-3.51993	0.000431656	0.0164846	Dctn2
ENSMUSG00000026380	11374.5	-0.157763	0.0448745	-3.51564	0.00043869	0.0166723	Tfcp2l1
ENSMUSG00000076137	12861.6	-0.156879	0.0472436	-3.32064	0.000898108	0.0278166	NA
ENSMUSG00000051257	4733.31	-0.156725	0.0475535	-3.29576	0.000981552	0.0295715	Trap1a
ENSMUSG00000066724	5170.87	-0.155804	0.0497177	-3.13378	0.0017257	0.0460222	NA
ENSMUSG00000067274	33964.7	-0.153327	0.0393869	-3.89285	9.91e-05	0.00511097	Rplp0
ENSMUSG00000028893	7850.75	-0.152928	0.046813	-3.26678	0.00108778	0.032111	Sesn2
ENSMUSG00000007891	6320.35	-0.15086	0.0450469	-3.34896	0.000811159	0.026088	Ctsd
ENSMUSG00000024048	7526.7	-0.150162	0.0448409	-3.34878	0.000811672	0.026088	Myl12a
ENSMUSG00000041936	12683.6	-0.150059	0.0402573	-3.7275	0.000193386	0.00860462	Agrn
ENSMUSG00000037894	8487.17	-0.14948	0.044326	-3.37228	0.000745489	0.0245387	H2afz
ENSMUSG00000018567	5845.1	-0.144415	0.045275	-3.18972	0.00142409	0.0399405	Gabarap
ENSMUSG00000046432	7806.81	-0.143524	0.0439272	-3.26732	0.00108571	0.0321101	Ngfrap1
ENSMUSG00000097906	7332.5	-0.142089	0.0441993	-3.21474	0.00130564	0.0368152	NA
ENSMUSG00000063696	154080	-0.141814	0.0359812	-3.94132	8.1e-05	0.00435146	NA
ENSMUSG00000022474	12463.4	-0.141084	0.0414264	-3.40566	0.00066005	0.0227746	Pmm1
ENSMUSG00000059033	15694.7	-0.137052	0.0423276	-3.23789	0.00120416	0.0344478	NA
ENSMUSG00000031490	11474	-0.136816	0.0421585	-3.24528	0.00117334	0.0339364	Eif4ebp1
ENSMUSG00000062083	8716.22	-0.136727	0.0422979	-3.23247	0.00122727	0.0348553	NA
ENSMUSG00000020372	84594.4	-0.135205	0.0354311	-3.816	0.000135631	0.00654609	Rack1
ENSMUSG00000022010	8387.73	-0.134129	0.0428595	-3.12951	0.00175098	0.0466157	Tsc22d1
ENSMUSG00000031960	23831.5	-0.133916	0.0394547	-3.39418	0.000688334	0.0233915	Aars
ENSMUSG00000067870	17973	-0.133802	0.0405962	-3.29593	0.000980955	0.0295715	NA
ENSMUSG00000010095	11968.9	-0.132833	0.0418843	-3.17142	0.00151693	0.0415128	Slc3a2
ENSMUSG00000028234	37558.9	-0.132041	0.0397572	-3.3212	0.000896327	0.0278166	Rps20
ENSMUSG00000083992	29376.7	-0.127224	0.0383859	-3.31434	0.000918606	0.0282292	Gm11478
ENSMUSG00000030744	79405.9	-0.122324	0.0374933	-3.26256	0.00110411	0.0324711	Rps3
ENSMUSG00000036427	24493.6	0.122222	0.0376298	3.24801	0.00116214	0.0337218	Gpi1
ENSMUSG00000028433	11857.7	0.128522	0.0408133	3.14902	0.0016382	0.0442117	Ubap2
ENSMUSG00000041408	11463.6	0.130099	0.0418079	3.11183	0.00185932	0.0490043	Wapl
ENSMUSG00000078503	17314.3	0.132182	0.0390099	3.38842	0.000702968	0.023786	NA
ENSMUSG00000059040	34723.4	0.132229	0.0377316	3.50446	0.000457536	0.0172635	Eno1
ENSMUSG00000006005	15090.6	0.134339	0.0407704	3.29502	0.000984135	0.0295715	Tpr
ENSMUSG00000026496	26614.6	0.134525	0.040366	3.33263	0.000860297	0.0271805	Parp1
ENSMUSG00000025491	20842.6	0.13663	0.042795	3.19266	0.0014097	0.0396075	Ifitm1
ENSMUSG00000055491	9802.09	0.137142	0.0430451	3.18601	0.00144252	0.0402422	Pprc1
ENSMUSG00000030421	9351.57	0.137952	0.0417673	3.30287	0.000957001	0.0291811	Uri1
ENSMUSG00000063870	18869.8	0.138255	0.0384993	3.59111	0.000329273	0.013387	Chd4
ENSMUSG00000003660	22888.3	0.138385	0.0419464	3.29909	0.000970003	0.0294092	Snrnp200
ENSMUSG00000008604	11656.4	0.138778	0.0413823	3.35356	0.000797798	0.0258816	Ubqln4
ENSMUSG00000026219	30716.8	0.139749	0.0418131	3.34223	0.000831088	0.0264168	Trip12
ENSMUSG00000063524	28596.6	0.140054	0.0375674	3.72806	0.000192957	0.00860462	Eno1
ENSMUSG00000102478	11057.7	0.1411	0.0405851	3.47664	0.000507731	0.0185351	NA
ENSMUSG00000021374	10432.7	0.142366	0.0425915	3.34259	0.000829998	0.0264168	Nup153
ENSMUSG00000013629	14001.2	0.142865	0.045872	3.11443	0.001843	0.0487359	Cad
ENSMUSG00000021767	11395	0.14302	0.0429671	3.3286	0.000872829	0.0273567	Kat6b
ENSMUSG00000026701	12916.3	0.144085	0.0452479	3.18435	0.0014508	0.0403301	Prdx6
ENSMUSG00000022119	7755.19	0.144636	0.0435036	3.32469	0.000885157	0.0276331	Rbm26
ENSMUSG00000028649	15437.4	0.144711	0.0455044	3.18015	0.00147197	0.0405196	Macf1
ENSMUSG00000064193	27516.6	0.145083	0.0402182	3.60739	0.000309294	0.0127728	NA
ENSMUSG00000039985	16540.8	0.14635	0.0397917	3.67791	0.000235154	0.0101091	Fam60a
ENSMUSG00000025047	7096.1	0.146606	0.0437542	3.35068	0.000806133	0.026088	Pdcd11
ENSMUSG00000043962	18876.3	0.147333	0.0447362	3.29338	0.000989901	0.0296105	Thrap3
ENSMUSG00000022272	8422.8	0.14914	0.0458806	3.25061	0.00115159	0.033492	Myo10
ENSMUSG00000031245	4430.44	0.149742	0.0479439	3.12327	0.00178853	0.047455	Hmgn5
ENSMUSG00000046897	7901.76	0.150994	0.0432849	3.48837	0.000485979	0.0179493	Zfp740
ENSMUSG00000022255	11084.5	0.150999	0.0461924	3.26891	0.00107963	0.0319903	Mtdh
ENSMUSG00000029068	7082.52	0.151095	0.0474772	3.18247	0.00146024	0.040471	Ccnl2
ENSMUSG00000022191	10829.9	0.151103	0.0415499	3.63667	0.000276187	0.011713	Drosha
ENSMUSG00000015697	7057.02	0.151145	0.0437014	3.45859	0.000543005	0.019387	Setdb1
ENSMUSG00000022962	15584.5	0.152313	0.0425409	3.5804	0.000343073	0.0137223	Gart
ENSMUSG00000031386	18913.1	0.152357	0.0457585	3.3296	0.000869716	0.0273479	Hcfc1
ENSMUSG00000036782	6847.5	0.152362	0.0479137	3.17994	0.00147306	0.0405196	Klhl13
ENSMUSG00000006307	6741.4	0.153362	0.0453031	3.38524	0.000711164	0.0238074	Kmt2b
ENSMUSG00000029922	26101.3	0.153761	0.0392858	3.91392	9.08e-05	0.00476262	Mkrn1
ENSMUSG00000059343	5046.68	0.15392	0.0462606	3.32725	0.00087708	0.0274353	Aldoart1
ENSMUSG00000019989	5610.38	0.154017	0.0454936	3.38546	0.00071059	0.0238074	Enpp3
ENSMUSG00000036893	5076.61	0.15407	0.0487567	3.15997	0.00157785	0.0428771	Ehmt1
ENSMUSG00000006494	9746.83	0.154464	0.0436463	3.53899	0.000401658	0.0156042	Pdk1
ENSMUSG00000046591	5032.23	0.15532	0.0468297	3.31669	0.000910914	0.0281026	Ticrr
ENSMUSG00000041773	5502.66	0.155589	0.0491917	3.1629	0.00156205	0.0425468	Enc1
ENSMUSG00000031229	15012.8	0.156	0.0418093	3.73124	0.000190543	0.00856573	Atrx
ENSMUSG00000018501	13074.3	0.156617	0.043731	3.58137	0.0003418	0.0137191	Ncor1
ENSMUSG00000041075	7910.25	0.15742	0.046712	3.37001	0.00075166	0.0246902	Fzd7
ENSMUSG00000038095	7117.45	0.157578	0.0470774	3.34721	0.000816299	0.0261581	Sbno1
ENSMUSG00000024812	11159.5	0.158528	0.0410651	3.8604	0.0001132	0.00560092	Tjp2
ENSMUSG00000059474	8809.35	0.15883	0.0421126	3.77157	0.000162226	0.00755168	Mbtd1
ENSMUSG00000087166	30923.1	0.159346	0.0417734	3.81454	0.000136437	0.00656482	L1td1
ENSMUSG00000031155	5061.69	0.159489	0.0480293	3.32066	0.000898044	0.0278166	Pim2
ENSMUSG00000036822	7427.53	0.15995	0.0449784	3.55616	0.000376321	0.0147289	Topors
ENSMUSG00000040383	10615.4	0.160338	0.0447645	3.5818	0.000341235	0.0137191	Aqr
ENSMUSG00000031714	10684	0.160782	0.0476419	3.37481	0.000738674	0.0244167	Gab1
ENSMUSG00000029823	6257.79	0.161095	0.0466165	3.45574	0.00054878	0.0195351	Luc7l2
ENSMUSG00000091952	4442.41	0.162431	0.0475273	3.41764	0.000631657	0.0219736	NA
ENSMUSG00000024498	10161.1	0.16285	0.044095	3.69316	0.000221481	0.00959997	Tcerg1
ENSMUSG00000030232	5324.01	0.164372	0.0486639	3.37771	0.000730931	0.0242626	Aebp2
ENSMUSG00000020196	3542.41	0.164623	0.0508103	3.23995	0.00119549	0.0342621	Cabin1
ENSMUSG00000013089	20238.5	0.164713	0.0378383	4.35308	1.34e-05	0.00094711	Etv5
ENSMUSG00000001435	14431.8	0.165006	0.0390974	4.22039	2.44e-05	0.0016055	Col18a1
ENSMUSG00000053907	24993.8	0.166198	0.0459493	3.61699	0.000298047	0.012472	Mat2a
ENSMUSG00000028809	13190.3	0.166475	0.0401295	4.14844	3.35e-05	0.00205742	Srrm1
ENSMUSG00000057541	3312.66	0.166622	0.0530175	3.14278	0.00167351	0.0450873	Pus7
ENSMUSG00000052488	5204.23	0.167512	0.046611	3.59383	0.000325852	0.0133168	Cherp
ENSMUSG00000058135	3786.92	0.168012	0.0497346	3.37818	0.000729685	0.0242626	Gstm1
ENSMUSG00000071226	5121.47	0.169965	0.0471866	3.60196	0.000315821	0.0130082	Cecr2
ENSMUSG00000040669	28275.3	0.171038	0.0381692	4.48105	7.43e-06	0.000556517	Phc1
ENSMUSG00000021866	3641.04	0.17229	0.0499697	3.44788	0.000565009	0.0200222	Anxa11
ENSMUSG00000025964	8884.53	0.172431	0.0459073	3.75608	0.000172599	0.00788536	Adam23
ENSMUSG00000020315	8842.08	0.173049	0.0448556	3.85791	0.000114361	0.00564062	Sptbn1
ENSMUSG00000091474	3388.86	0.17319	0.0522073	3.31735	0.000908773	0.0280916	NA
ENSMUSG00000022995	34263.9	0.174477	0.0445576	3.91576	9.01e-05	0.00476262	Enah
ENSMUSG00000086454	4358.39	0.175136	0.0482695	3.6283	0.00028529	0.0120342	Platr14
ENSMUSG00000027395	5246.02	0.175274	0.0492669	3.55763	0.000374212	0.0146829	Polr1b
ENSMUSG00000022000	4197.98	0.176195	0.0488288	3.60843	0.000308061	0.0127554	Zc3h13
ENSMUSG00000024456	8148.81	0.176461	0.0472878	3.73163	0.000190241	0.00856573	Diaph1
ENSMUSG00000038611	6011.49	0.176539	0.0454295	3.88599	0.000101912	0.00517254	Phrf1
ENSMUSG00000054199	4415.55	0.177268	0.0506996	3.49643	0.000471526	0.0176449	Gon4l
ENSMUSG00000027678	9353.27	0.177728	0.0478503	3.71426	0.000203796	0.00892182	Ncoa3
ENSMUSG00000045216	3804.08	0.178624	0.0498058	3.58642	0.000335255	0.0135601	Hs6st1
ENSMUSG00000102700	8609.85	0.178645	0.0424986	4.20355	2.63e-05	0.00169441	NA
ENSMUSG00000040620	2809.99	0.178702	0.054305	3.2907	0.000999385	0.0298374	Dhx33
ENSMUSG00000042439	5424.85	0.178804	0.0459746	3.8892	0.000100575	0.00513782	Zfp532
ENSMUSG00000041852	6491.3	0.178971	0.0476541	3.75563	0.000172903	0.00788536	Tcf20
ENSMUSG00000042625	4430.04	0.179767	0.0504673	3.56204	0.000367984	0.0145109	Safb2
ENSMUSG00000099875	6997.65	0.180543	0.0461034	3.91605	9e-05	0.00476262	NA
ENSMUSG00000081752	3799.86	0.18057	0.0502135	3.59604	0.0003231	0.0132387	NA
ENSMUSG00000040943	3290.07	0.180723	0.0538863	3.35378	0.000797157	0.0258816	Tet2
ENSMUSG00000029478	3916.39	0.180823	0.0554346	3.26191	0.00110666	0.0324854	Ncor2
ENSMUSG00000028106	3170.33	0.180875	0.0517365	3.49609	0.00047213	0.0176449	Rprd2
ENSMUSG00000011256	3015.91	0.181906	0.0547507	3.32244	0.000892334	0.0278019	Adam19
ENSMUSG00000011179	4784.97	0.182129	0.0468606	3.88661	0.000101654	0.00517254	Odc1
ENSMUSG00000020277	13231.1	0.182298	0.0402495	4.5292	5.92e-06	0.00046346	Pfkl
ENSMUSG00000028826	4072.51	0.182334	0.0486295	3.74946	0.000177218	0.00803561	Tmem57
ENSMUSG00000034330	2151.99	0.182739	0.0587333	3.11133	0.0018625	0.0490043	Plcg2
ENSMUSG00000106181	3274.8	0.184043	0.0522035	3.5255	0.000422687	0.0162209	NA
ENSMUSG00000032946	3002.24	0.18439	0.056585	3.25865	0.00111946	0.0327998	Rasgrp2
ENSMUSG00000026608	5362.5	0.184828	0.0477047	3.87442	0.000106878	0.00535272	Kctd3
ENSMUSG00000044066	3306.95	0.184999	0.0511211	3.61884	0.000295932	0.0124165	Cep68
ENSMUSG00000028278	2618.35	0.185944	0.0563526	3.29966	0.000968024	0.0294092	Rragd
ENSMUSG00000002052	12630.6	0.186041	0.0414971	4.48324	7.35e-06	0.000553455	Supt6
ENSMUSG00000019947	5000.49	0.186621	0.0498315	3.74503	0.000180372	0.00815509	Arid5b
ENSMUSG00000045671	3541.41	0.187147	0.0505091	3.70522	0.000211207	0.00920536	Spred2
ENSMUSG00000033767	2605.76	0.187347	0.0548051	3.41842	0.000629851	0.0219736	D930015E06Rik
ENSMUSG00000035168	3963.69	0.187525	0.0522087	3.59184	0.000328356	0.0133843	Tanc1
ENSMUSG00000032712	9292.91	0.188274	0.0454962	4.13823	3.5e-05	0.0021344	2810474O19Rik
ENSMUSG00000084289	4172.79	0.188321	0.0578878	3.25321	0.00114111	0.0333102	NA
ENSMUSG00000021745	2233.28	0.188596	0.0570444	3.30613	0.000945928	0.0289557	Ptprg
ENSMUSG00000031010	13007.8	0.1894	0.0482394	3.92625	8.63e-05	0.00460178	Usp9x
ENSMUSG00000036202	23781.6	0.189592	0.04141	4.57842	4.69e-06	0.000383928	Rif1
ENSMUSG00000013663	3568.21	0.190649	0.0539918	3.53107	0.000413876	0.0159606	Pten
ENSMUSG00000042557	11177	0.190751	0.0425455	4.48345	7.34e-06	0.000553455	Sin3a
ENSMUSG00000030067	3787.92	0.191967	0.055026	3.48867	0.000485436	0.0179493	Foxp1
ENSMUSG00000031976	5187.19	0.192979	0.049951	3.86337	0.000111834	0.00555078	Urb2
ENSMUSG00000024642	5724.83	0.194495	0.0523503	3.71527	0.000202987	0.0089212	Tle4
ENSMUSG00000024042	2726.52	0.196648	0.0620166	3.17089	0.00151973	0.0415128	Sik1
ENSMUSG00000055373	2237.01	0.196851	0.0565323	3.4821	0.000497499	0.0182463	Fut9
ENSMUSG00000026116	9661.4	0.197587	0.0424974	4.64939	3.33e-06	0.000291007	Tmem131
ENSMUSG00000058006	17214.7	0.197966	0.0479391	4.12954	3.63e-05	0.00219963	Mdn1
ENSMUSG00000001855	4405.52	0.198155	0.0490622	4.03886	5.37e-05	0.00306197	Nup214
ENSMUSG00000030102	2331.82	0.198849	0.05969	3.33136	0.000864241	0.0272504	Itpr1
ENSMUSG00000024837	1532.69	0.199387	0.06202	3.21488	0.00130501	0.0368152	Dmrt1
ENSMUSG00000039200	1401.31	0.199422	0.0640859	3.11179	0.00185959	0.0490043	Atf7ip2
ENSMUSG00000079966	3968.55	0.199452	0.0503857	3.95851	7.54e-05	0.00410234	NA
ENSMUSG00000041235	3217.31	0.199645	0.051542	3.87345	0.000107304	0.00535272	Chd7
ENSMUSG00000041817	6620.22	0.199782	0.0474547	4.20994	2.55e-05	0.00166763	Fam169a
ENSMUSG00000042772	9453.71	0.200219	0.0441391	4.5361	5.73e-06	0.000453077	Smg7
ENSMUSG00000039218	34897	0.202935	0.0448223	4.52754	5.97e-06	0.000464019	Srrm2
ENSMUSG00000033732	17558.4	0.204294	0.0386617	5.28415	1.26e-07	1.84e-05	Sf3b3
ENSMUSG00000007880	13453.5	0.204703	0.0411771	4.97129	6.65e-07	7.42e-05	Arid1a
ENSMUSG00000031949	1753.04	0.205006	0.0602378	3.40327	0.000665839	0.0228744	Adat1
ENSMUSG00000043909	4265.08	0.205565	0.0516973	3.97633	7e-05	0.00383686	Trp53bp1
ENSMUSG00000056537	8707.49	0.205624	0.0518594	3.96504	7.34e-05	0.00400912	Rlim
ENSMUSG00000036617	8278.29	0.205765	0.047695	4.31418	1.6e-05	0.00109112	Etl4
ENSMUSG00000037857	5287.17	0.206102	0.0543548	3.7918	0.000149562	0.00704555	Nufip2
ENSMUSG00000047909	1846.27	0.206416	0.0610472	3.38124	0.000721583	0.0240538	Ankrd16
ENSMUSG00000018160	3682.46	0.206611	0.0501256	4.12187	3.76e-05	0.00224824	Med1
ENSMUSG00000023473	1311.43	0.20711	0.0650815	3.18232	0.00146101	0.040471	Celsr3
ENSMUSG00000022094	2440.7	0.207128	0.0596901	3.47006	0.000520348	0.0188644	Slc39a14
ENSMUSG00000038384	2086.67	0.207267	0.0593917	3.48982	0.000483339	0.017936	Setd1b
ENSMUSG00000042548	9017.75	0.207398	0.0424212	4.889	1.01e-06	0.000103543	Asxl1
ENSMUSG00000048058	2017.44	0.207451	0.0598014	3.46899	0.000522413	0.0188957	Ldlrad3
ENSMUSG00000021466	5394.66	0.208419	0.0490397	4.25001	2.14e-05	0.00141912	Ptch1
ENSMUSG00000051855	2641.59	0.20846	0.0553967	3.76305	0.000167854	0.00774493	Mest
ENSMUSG00000019996	2579.95	0.2088	0.0565836	3.6901	0.000224162	0.00966292	Map7
ENSMUSG00000071708	6004.46	0.208908	0.0459846	4.54301	5.55e-06	0.000440687	Sms
ENSMUSG00000026565	3736.11	0.209294	0.0548384	3.81655	0.000135331	0.00654609	Pou2f1
ENSMUSG00000031822	2005.34	0.209596	0.0612383	3.42263	0.000620186	0.0217328	Gse1
ENSMUSG00000067878	1868.37	0.211399	0.0588879	3.58986	0.000330861	0.0134169	Mtap7d3
ENSMUSG00000034154	3619.78	0.211471	0.0506933	4.17157	3.03e-05	0.00192742	Ino80
ENSMUSG00000024754	5964.22	0.211625	0.0477739	4.42971	9.44e-06	0.000693756	Tmem2
ENSMUSG00000031665	12425.7	0.211707	0.0428967	4.93528	8e-07	8.63e-05	Sall1
ENSMUSG00000042099	2126	0.211999	0.0608038	3.4866	0.000489203	0.0180261	Kank3
ENSMUSG00000029381	1496.65	0.213587	0.0625907	3.41244	0.000643834	0.0222639	Shroom3
ENSMUSG00000052563	1275.49	0.213683	0.0676412	3.15906	0.00158279	0.0429374	D930048N14Rik
ENSMUSG00000032232	1512.46	0.214669	0.0623684	3.44196	0.000577526	0.020374	Cgnl1
ENSMUSG00000092225	2643.5	0.214765	0.0594837	3.61049	0.000305619	0.0126876	Gm2381
ENSMUSG00000030213	4881.25	0.21562	0.0468726	4.60014	4.22e-06	0.000353354	Atf7ip
ENSMUSG00000032267	12357.3	0.217926	0.042004	5.18821	2.12e-07	2.81e-05	Usp28
ENSMUSG00000025492	3508.63	0.218005	0.052586	4.14568	3.39e-05	0.00207427	Ifitm3
ENSMUSG00000040407	2548.88	0.21827	0.0576956	3.78312	0.000154873	0.00725229	Akap9
ENSMUSG00000033295	12475.1	0.218427	0.0431061	5.0672	4.04e-07	4.89e-05	Ptprf
ENSMUSG00000055560	1420.13	0.219396	0.0656108	3.34391	0.000826074	0.0264168	Zfp459
ENSMUSG00000024661	12055.9	0.219655	0.0445	4.93606	7.97e-07	8.63e-05	Fth1
ENSMUSG00000019982	1355.9	0.219667	0.0650904	3.37481	0.000738676	0.0244167	Myb
ENSMUSG00000036986	12903.8	0.219882	0.0420586	5.22798	1.71e-07	2.37e-05	Pml
ENSMUSG00000042207	17360.4	0.222171	0.0444282	5.00066	5.71e-07	6.47e-05	Kdm5b
ENSMUSG00000041372	1347.94	0.222286	0.0642659	3.45885	0.000542496	0.019387	B4galnt3
ENSMUSG00000054280	2229.12	0.222311	0.0562763	3.95035	7.8e-05	0.00420497	Prr14l
ENSMUSG00000023243	3066.41	0.222474	0.0536034	4.15038	3.32e-05	0.00204803	Kcnk5
ENSMUSG00000020250	12247	0.227224	0.0483544	4.69914	2.61e-06	0.000232242	Txnrd1
ENSMUSG00000022197	1279.96	0.227923	0.0703094	3.24172	0.00118813	0.0341755	Pdzd2
ENSMUSG00000025265	4537.62	0.229455	0.0474022	4.84059	1.29e-06	0.000128915	Fgd1
ENSMUSG00000097415	2153.66	0.232129	0.0612735	3.78841	0.000151614	0.00712088	NA
ENSMUSG00000044349	3202.23	0.233005	0.0567653	4.10471	4.05e-05	0.00239454	Snhg11
ENSMUSG00000056608	5098.75	0.234706	0.0473582	4.95598	7.2e-07	7.97e-05	Chd9
ENSMUSG00000034336	3949.04	0.23703	0.0513753	4.6137	3.96e-06	0.000334606	Ina
ENSMUSG00000091594	2734.43	0.237463	0.0571918	4.15205	3.3e-05	0.00204116	Gm17768
ENSMUSG00000033581	7396.99	0.237886	0.0442822	5.37204	7.78e-08	1.2e-05	Igf2bp2
ENSMUSG00000044065	1194.12	0.237917	0.0686965	3.46331	0.00053357	0.019211	NA
ENSMUSG00000078868	880.998	0.238339	0.0732975	3.25167	0.00114731	0.0334292	NA
ENSMUSG00000037169	8206.59	0.23894	0.0444546	5.37492	7.66e-08	1.2e-05	Mycn
ENSMUSG00000040728	3553.93	0.23929	0.0508839	4.70267	2.57e-06	0.00022956	Esrp1
ENSMUSG00000045411	2392.73	0.240161	0.0556606	4.31473	1.6e-05	0.00109112	2410002F23Rik
ENSMUSG00000039329	1396.27	0.240443	0.0688682	3.49136	0.000480576	0.017914	Tex19.1
ENSMUSG00000058318	1937.26	0.241192	0.0635553	3.79499	0.000147651	0.00699743	Phf21a
ENSMUSG00000038914	8761.62	0.243656	0.0446484	5.4572	4.84e-08	8.46e-06	Dido1
ENSMUSG00000022012	4665.25	0.244849	0.0498951	4.90727	9.24e-07	9.63e-05	Enox1
ENSMUSG00000027660	5575.91	0.245322	0.0501462	4.89213	9.98e-07	0.000103255	Skil
ENSMUSG00000003849	837.07	0.247443	0.0724106	3.41722	0.000632644	0.0219736	Nqo1
ENSMUSG00000074887	1120.46	0.248674	0.0695921	3.57331	0.000352494	0.013935	EU599041
ENSMUSG00000039963	494.628	0.248793	0.079209	3.14097	0.00168392	0.0452902	Ccdc40
ENSMUSG00000082079	1235.7	0.25035	0.0658236	3.80335	0.000142753	0.0068063	NA
ENSMUSG00000060206	4384.94	0.254437	0.0515531	4.93543	8e-07	8.63e-05	Zfp462
ENSMUSG00000075595	4908.28	0.254531	0.0506779	5.02253	5.1e-07	5.9e-05	Zfp652
ENSMUSG00000026080	799.139	0.254933	0.0736401	3.46188	0.000536416	0.0192694	Chst10
ENSMUSG00000003119	5411.81	0.255215	0.0474963	5.37335	7.73e-08	1.2e-05	Cdk12
ENSMUSG00000027993	4668.45	0.257223	0.0535932	4.79954	1.59e-06	0.000151647	Trim2
ENSMUSG00000020961	1063.85	0.257843	0.0692815	3.72168	0.000197903	0.00877126	Ston2
ENSMUSG00000074994	9230.33	0.259831	0.0469379	5.53564	3.1e-08	5.61e-06	Qser1
ENSMUSG00000047146	19341.3	0.260246	0.0453367	5.74029	9.45e-09	1.98e-06	Tet1
ENSMUSG00000021848	2729.06	0.262346	0.0553842	4.73685	2.17e-06	0.000196284	Otx2
ENSMUSG00000035105	529.805	0.262445	0.078712	3.33425	0.000855303	0.0270771	Egln3
ENSMUSG00000031523	7175.95	0.263214	0.0518191	5.07949	3.78e-07	4.65e-05	Dlc1
ENSMUSG00000023022	9295.13	0.265871	0.0442387	6.00992	1.86e-09	4.56e-07	Lima1
ENSMUSG00000032849	6805.34	0.268736	0.0481577	5.58034	2.4e-08	4.61e-06	Abcc4
ENSMUSG00000064194	2193.31	0.269177	0.0595151	4.52283	6.1e-06	0.000470628	Zfp936
ENSMUSG00000038518	17281.2	0.272178	0.0506589	5.37276	7.75e-08	1.2e-05	Jarid2
ENSMUSG00000103968	184.873	0.273473	0.0828942	3.29906	0.000970087	0.0294092	NA
ENSMUSG00000097767	231.203	0.273555	0.0833738	3.28107	0.00103416	0.0308171	Miat
ENSMUSG00000004885	406.299	0.274735	0.08189	3.35493	0.000793851	0.0258601	Crabp2
ENSMUSG00000065208	139.904	0.275434	0.0811062	3.39597	0.00068385	0.0232894	NA
ENSMUSG00000030849	908.749	0.275991	0.0717492	3.84661	0.000119765	0.00588869	Fgfr2
ENSMUSG00000034460	2381.71	0.276395	0.0826826	3.34284	0.000829259	0.0264168	Six4
ENSMUSG00000040629	764.822	0.277772	0.0756008	3.6742	0.000238598	0.0102292	Mael
ENSMUSG00000051367	377.29	0.27781	0.0820109	3.38748	0.000705389	0.0238074	Six1
ENSMUSG00000027254	1025.42	0.278403	0.0703412	3.9579	7.56e-05	0.00410234	Map1a
ENSMUSG00000057378	182.955	0.281183	0.0830191	3.38696	0.000706705	0.0238074	Ryr3
ENSMUSG00000028124	4988.3	0.281192	0.047128	5.96657	2.42e-09	5.69e-07	Gclm
ENSMUSG00000042808	159.946	0.28121	0.0821522	3.42303	0.000619263	0.0217328	Gpx2
ENSMUSG00000068079	1271.62	0.281721	0.0687321	4.09882	4.15e-05	0.00243797	Tcf15
ENSMUSG00000032816	737.963	0.286351	0.0752158	3.80706	0.000140627	0.0067253	Igdcc4
ENSMUSG00000038214	4291.53	0.286405	0.0551827	5.19012	2.1e-07	2.8e-05	Bend3
ENSMUSG00000059901	658.921	0.28657	0.0760008	3.77062	0.000162846	0.00755815	Adamts14
ENSMUSG00000078566	2127.11	0.289021	0.0573328	5.04111	4.63e-07	5.43e-05	Bnip3
ENSMUSG00000034486	809.184	0.290227	0.0771914	3.75984	0.000170022	0.00782202	Gbx2
ENSMUSG00000021704	1287.96	0.290505	0.0656248	4.42676	9.57e-06	0.000700034	Mtx3
ENSMUSG00000040363	3065.73	0.291892	0.0539839	5.40703	6.41e-08	1.07e-05	Bcor
ENSMUSG00000052727	4916.5	0.294581	0.0483315	6.09501	1.09e-09	2.82e-07	Map1b
ENSMUSG00000066129	1043.05	0.294935	0.0683349	4.31601	1.59e-05	0.00109112	Kndc1
ENSMUSG00000079575	5345.34	0.296505	0.0517395	5.73073	1e-08	2.07e-06	NA
ENSMUSG00000037315	3163.36	0.297025	0.0535191	5.54989	2.86e-08	5.23e-06	Jade3
ENSMUSG00000002006	6900.67	0.297578	0.0550533	5.40526	6.47e-08	1.07e-05	Pdzd4
ENSMUSG00000061048	1750.48	0.298928	0.0612012	4.88435	1.04e-06	0.000104662	Cdh3
ENSMUSG00000046449	1935.92	0.299947	0.0598284	5.01347	5.35e-07	6.14e-05	C77370
ENSMUSG00000027478	18215.3	0.30016	0.0383986	7.81697	5.41e-15	3.87e-12	Dnmt3b
ENSMUSG00000026564	3035.38	0.301358	0.0558375	5.39706	6.77e-08	1.1e-05	Dusp27
ENSMUSG00000020661	3626.86	0.301871	0.0498428	6.05647	1.39e-09	3.48e-07	Dnmt3a
ENSMUSG00000034573	2454.24	0.302501	0.0590449	5.12324	3e-07	3.81e-05	Ptpn13
ENSMUSG00000027168	1310.09	0.308263	0.0664802	4.63692	3.54e-06	0.000305728	Pax6
ENSMUSG00000079110	491.037	0.313499	0.081571	3.84326	0.00012141	0.00595098	Capn3
ENSMUSG00000091313	974.259	0.31513	0.0696135	4.52686	5.99e-06	0.000464019	NA
ENSMUSG00000034701	820.187	0.317223	0.0721036	4.39955	1.08e-05	0.000786538	Neurod1
ENSMUSG00000036098	4255.17	0.320245	0.0492191	6.50653	7.69e-11	2.63e-08	Myrf
ENSMUSG00000042417	160.006	0.321236	0.0820749	3.91393	9.08e-05	0.00476262	Ccno
ENSMUSG00000041703	2127.49	0.323829	0.0604499	5.35697	8.46e-08	1.29e-05	Zic5
ENSMUSG00000022425	1072.53	0.32584	0.0685097	4.75612	1.97e-06	0.000180491	Enpp2
ENSMUSG00000016458	226.443	0.326153	0.0838178	3.89121	9.97e-05	0.00512875	Wt1
ENSMUSG00000054385	257.904	0.327422	0.083808	3.90681	9.35e-05	0.00487248	Ceacam2
ENSMUSG00000061517	385.266	0.340203	0.0818092	4.15849	3.2e-05	0.00201211	Sox21
ENSMUSG00000005268	519.974	0.34128	0.0791416	4.31227	1.62e-05	0.00109587	Prlr
ENSMUSG00000061524	1763.06	0.36179	0.0629695	5.74549	9.17e-09	1.95e-06	Zic2
ENSMUSG00000067889	1141.25	0.364787	0.0676822	5.38971	7.06e-08	1.13e-05	Sptbn2
ENSMUSG00000074272	710.764	0.367218	0.0744899	4.92976	8.23e-07	8.75e-05	Ceacam1
ENSMUSG00000035000	578.373	0.36902	0.0790099	4.67055	3e-06	0.000264043	Dpp4
ENSMUSG00000021803	603.175	0.371418	0.0780446	4.75904	1.95e-06	0.000178975	Cdhr1
ENSMUSG00000052512	2419.26	0.372518	0.0627944	5.93235	2.99e-09	6.91e-07	Nav2
ENSMUSG00000000861	526.214	0.38221	0.0788755	4.84574	1.26e-06	0.000126415	Bcl11a
ENSMUSG00000028626	336.147	0.401346	0.0835515	4.80358	1.56e-06	0.000151372	Col9a2
ENSMUSG00000000731	2009.16	0.413974	0.0609024	6.79734	1.07e-11	4.41e-09	Aire
ENSMUSG00000001123	400.438	0.458087	0.0818801	5.59461	2.21e-08	4.35e-06	Lgals9
ENSMUSG00000022947	1587.35	0.515778	0.0702966	7.33716	2.18e-13	1.27e-10	Cbr3
ENSMUSG00000026532	1086.93	0.523771	0.0705474	7.42438	1.13e-13	7.13e-11	Spta1
ENSMUSG00000030560	331.817	-0.258751	0.0834466	-3.1008	0.00193001	0.0506112	Ctsc
ENSMUSG00000031751	948.247	-0.22382	0.0722092	-3.0996	0.00193781	0.0506471	Amfr
ENSMUSG00000097769	2301.1	0.175286	0.0565463	3.09987	0.00193603	0.0506471	Snhg4
ENSMUSG00000033065	2131.82	0.176335	0.0568991	3.09909	0.00194119	0.0506512	Pfkm
ENSMUSG00000022438	5025.66	-0.156536	0.050537	-3.09744	0.00195198	0.0506806	Parvb
ENSMUSG00000008200	6258.9	0.139523	0.0450427	3.09757	0.00195118	0.0506806	Fnbp4
ENSMUSG00000109706	685.279	0.23356	0.0754034	3.09747	0.00195182	0.0506806	NA
ENSMUSG00000103475	2108.84	0.179851	0.0581346	3.09369	0.00197681	0.0511755	NA
ENSMUSG00000035305	174.519	0.255149	0.082477	3.09358	0.00197754	0.0511755	Ror1
ENSMUSG00000002204	379.749	-0.255387	0.0826384	-3.09041	0.0019988	0.0515633	Napsa
ENSMUSG00000035530	6084.32	-0.148273	0.0479935	-3.08943	0.00200538	0.0515633	Eif1
ENSMUSG00000036036	17648.8	0.118597	0.0383864	3.08956	0.00200455	0.0515633	Zfp57
ENSMUSG00000028807	1657.99	0.194119	0.062844	3.08891	0.00200892	0.0515633	Zbtb8a
ENSMUSG00000037108	1331.09	0.205513	0.0665301	3.08903	0.00200812	0.0515633	Zcwpw1
ENSMUSG00000023905	396.151	-0.252107	0.0817068	-3.08551	0.00203203	0.0518183	Tnfrsf12a
ENSMUSG00000038508	160.426	-0.251702	0.0815631	-3.08598	0.00202885	0.0518183	Gdf15
ENSMUSG00000055044	4723.52	-0.156342	0.0506485	-3.0868	0.00202327	0.0518183	Pdlim1
ENSMUSG00000038425	1846.64	0.190189	0.0616229	3.08634	0.00202638	0.0518183	Poli
ENSMUSG00000039395	3776.89	0.188226	0.061037	3.08381	0.00204368	0.0520311	Mreg
ENSMUSG00000041028	14448.3	-0.129218	0.0419102	-3.08321	0.00204783	0.0520526	Ghitm
ENSMUSG00000023904	1093.82	-0.208048	0.0675182	-3.08136	0.00206058	0.0522922	Hcfc1r1
ENSMUSG00000026479	542.103	-0.250289	0.0812974	-3.07868	0.0020792	0.0524412	Lamc2
ENSMUSG00000006301	630.813	-0.249871	0.0811555	-3.07892	0.00207751	0.0524412	Tmbim1
ENSMUSG00000040659	610.382	-0.237611	0.0771688	-3.07911	0.00207622	0.0524412	Efhd2
ENSMUSG00000036585	457.445	0.24771	0.080462	3.0786	0.00207978	0.0524412	Fgf1
ENSMUSG00000094392	2655.02	0.167205	0.0543523	3.07632	0.0020957	0.0527581	NA
ENSMUSG00000031812	3059.68	-0.166198	0.0540505	-3.07486	0.002106	0.0529326	Map1lc3b
ENSMUSG00000021282	12466.2	0.128827	0.0419228	3.07297	0.00211942	0.0531851	Eif5
ENSMUSG00000061981	3131.08	-0.160563	0.0522932	-3.07043	0.00213753	0.053554	Flot2
ENSMUSG00000101609	436.457	0.253236	0.0825658	3.06708	0.00216164	0.0540719	Kcnq1ot1
ENSMUSG00000092416	2667.24	0.167779	0.0547802	3.06276	0.00219303	0.0547701	Zfp141
ENSMUSG00000032481	13275.1	0.140497	0.0459061	3.06053	0.00220949	0.0550741	Smarcc1
ENSMUSG00000061838	2318.56	0.179601	0.0586902	3.06016	0.00221221	0.0550741	Suclg2
ENSMUSG00000068739	20518.5	-0.126554	0.0413661	-3.05937	0.00221804	0.0551321	Sars
ENSMUSG00000042215	206.392	-0.25519	0.0834868	-3.05665	0.00223829	0.0555477	Bag2
ENSMUSG00000023913	98.7218	-0.231023	0.0756501	-3.05383	0.00225938	0.0558691	Pla2g7
ENSMUSG00000028223	1591.36	-0.19578	0.0641166	-3.0535	0.00226189	0.0558691	Decr1
ENSMUSG00000057657	16266.7	-0.129795	0.0424953	-3.05433	0.00225567	0.0558691	NA
ENSMUSG00000023883	4505.75	-0.159929	0.0524032	-3.05189	0.00227408	0.0559758	Phf10
ENSMUSG00000038664	4156.58	0.160798	0.0526791	3.0524	0.00227019	0.0559758	Herc1
ENSMUSG00000030309	2784.2	0.163055	0.0534342	3.05152	0.00227689	0.0559758	Caprin2
ENSMUSG00000000134	6687.36	0.134959	0.0442631	3.04901	0.00229594	0.0562684	Tfe3
ENSMUSG00000059288	2736.96	0.165759	0.0543621	3.04916	0.00229481	0.0562684	Cdyl
ENSMUSG00000067276	65.4433	-0.209934	0.068901	-3.0469	0.00231217	0.0564474	Capn6
ENSMUSG00000001910	14696.9	0.122927	0.0403515	3.04639	0.00231605	0.0564474	Nacc1
ENSMUSG00000060510	3695.77	0.157079	0.0515578	3.04666	0.00231399	0.0564474	Zfp266
ENSMUSG00000039062	452.231	0.244931	0.0804056	3.04619	0.00231759	0.0564474	Anpep
ENSMUSG00000030231	2588.69	0.167678	0.0550757	3.0445	0.00233068	0.0566783	Plekha5
ENSMUSG00000043940	3293.59	0.156782	0.0515508	3.04132	0.00235544	0.0571922	Wdfy3
ENSMUSG00000066116	29657	-0.112044	0.0368641	-3.03937	0.00237072	0.0574745	NA
ENSMUSG00000024331	210.869	-0.253595	0.0834689	-3.0382	0.00237998	0.0575822	Dsc2
ENSMUSG00000028693	44527.7	0.11545	0.0380033	3.03788	0.00238248	0.0575822	Nasp
ENSMUSG00000021871	1930.14	0.180393	0.0594237	3.03571	0.00239974	0.0579102	Pnp
ENSMUSG00000018217	166.427	-0.249568	0.0822478	-3.03434	0.00241059	0.058083	Pmp22
ENSMUSG00000031486	99.9953	-0.229042	0.0755335	-3.03233	0.00242675	0.0582939	Adgra2
ENSMUSG00000032883	3895.66	-0.168151	0.0554463	-3.03268	0.00242396	0.0582939	Acsl3
ENSMUSG00000079020	3346.97	0.168631	0.0557568	3.0244	0.00249129	0.0597531	Slc45a4
ENSMUSG00000019806	248.444	-0.253478	0.0838489	-3.02303	0.00250255	0.0599316	Aig1
ENSMUSG00000084349	20207.6	-0.1321	0.0437417	-3.01999	0.00252783	0.060445	NA
ENSMUSG00000029121	3085.71	0.163535	0.0541909	3.01776	0.0025465	0.0607992	Crmp1
ENSMUSG00000016496	71.8651	-0.210734	0.0698525	-3.01684	0.00255423	0.0608912	Cd274
ENSMUSG00000041309	70.9606	-0.207927	0.0689473	-3.01574	0.00256351	0.0609919	Nkx6-2
ENSMUSG00000035851	5740.78	0.152643	0.0506208	3.01542	0.0025662	0.0609919	Ythdc1
ENSMUSG00000041112	1753.8	0.185972	0.0616943	3.01441	0.00257476	0.061103	Elmo1
ENSMUSG00000083863	74399.6	-0.124041	0.0411677	-3.01306	0.00258631	0.0612846	NA
ENSMUSG00000033542	358.015	-0.250147	0.0830523	-3.01193	0.00259594	0.0614203	Arhgef5
ENSMUSG00000037656	5002.5	0.145981	0.0484778	3.01129	0.00260142	0.0614576	Slc20a2
ENSMUSG00000042388	1618.09	0.191708	0.063676	3.01068	0.00260667	0.0614892	Dlgap3
ENSMUSG00000002985	41176.7	-0.117866	0.0391679	-3.00925	0.00261895	0.0615942	Apoe
ENSMUSG00000031278	2663.94	0.164035	0.0545029	3.00966	0.00261537	0.0615942	Acsl4
ENSMUSG00000023987	157.023	-0.246481	0.0819918	-3.00616	0.00264566	0.061741	Pgc
ENSMUSG00000038400	470.63	-0.241198	0.0802497	-3.00559	0.00265065	0.061741	Pmepa1
ENSMUSG00000078153	810.845	-0.234225	0.0778945	-3.00695	0.00263885	0.061741	Psme2b
ENSMUSG00000096210	1275.03	-0.21249	0.0706861	-3.00611	0.00264612	0.061741	H1f0
ENSMUSG00000015176	17700.5	0.12189	0.0405577	3.00536	0.00265266	0.061741	Nolc1
ENSMUSG00000037608	18187.3	0.135515	0.0450567	3.00765	0.00263277	0.061741	Bclaf1
ENSMUSG00000028487	874.692	0.216228	0.0719118	3.00685	0.00263966	0.061741	Bnc2
ENSMUSG00000060419	27035.5	-0.120936	0.0402591	-3.00394	0.00266512	0.0619395	NA
ENSMUSG00000039191	4545.29	0.167609	0.0559148	2.99758	0.00272136	0.0631533	Rbpj
ENSMUSG00000038936	780.988	-0.222988	0.0744123	-2.99665	0.0027296	0.0632512	Sccpdh
ENSMUSG00000054364	650.499	-0.229319	0.0766745	-2.99082	0.00278232	0.0639081	Rhob
ENSMUSG00000040699	1281.41	-0.194183	0.0649001	-2.99203	0.0027713	0.0639081	Limd2
ENSMUSG00000004451	1642.01	-0.187043	0.0625209	-2.99168	0.00277443	0.0639081	Ralb
ENSMUSG00000061477	13881.2	-0.131389	0.0439279	-2.99102	0.00278047	0.0639081	Rps7
ENSMUSG00000058443	15140.4	-0.116691	0.0389964	-2.99236	0.00276834	0.0639081	Gm5621
ENSMUSG00000037860	2298.36	0.170851	0.0571076	2.99175	0.00277388	0.0639081	Aim2
ENSMUSG00000028581	3187.57	-0.154711	0.0517368	-2.99035	0.00278661	0.0639133	Laptm5
ENSMUSG00000029859	651.884	-0.243152	0.0813905	-2.98747	0.00281297	0.0643303	Epha1
ENSMUSG00000057531	640.007	-0.227675	0.0762053	-2.98766	0.00281122	0.0643303	Dtnbp1
ENSMUSG00000032290	324.002	-0.250304	0.08383	-2.98585	0.0028279	0.0643909	Ptpn9
ENSMUSG00000032198	8708.98	0.129252	0.0432851	2.98607	0.00282593	0.0643909	Dock6
ENSMUSG00000026135	1421.39	0.191241	0.0640438	2.98609	0.00282572	0.0643909	Zfp142
ENSMUSG00000009418	1623.29	0.182186	0.0611493	2.97937	0.00288839	0.0656732	Nav1
ENSMUSG00000078695	218.323	-0.248884	0.0837093	-2.97319	0.00294722	0.0664349	Cisd3
ENSMUSG00000042608	2742.13	-0.159544	0.0536604	-2.97322	0.00294694	0.0664349	Stk40
ENSMUSG00000026235	3764.01	-0.155859	0.0523913	-2.97491	0.00293075	0.0664349	Epha4
ENSMUSG00000021556	5519.27	-0.14703	0.049448	-2.97342	0.00294499	0.0664349	Golm1
ENSMUSG00000099871	2952.22	0.171732	0.0577263	2.97493	0.00293055	0.0664349	NA
ENSMUSG00000027243	1201.35	0.213763	0.0718919	2.9734	0.00294524	0.0664349	Harbi1
ENSMUSG00000080006	6622.96	-0.141063	0.0474868	-2.97058	0.00297235	0.0669056	NA
ENSMUSG00000007655	54.0085	-0.191693	0.0645678	-2.96886	0.00298907	0.0671858	Cav1
ENSMUSG00000052026	96.1879	-0.225299	0.0759174	-2.96769	0.00300049	0.0672841	Slc6a7
ENSMUSG00000006219	9475.48	-0.127576	0.0429968	-2.9671	0.00300627	0.0672841	Fblim1
ENSMUSG00000043683	1244	0.195968	0.0660379	2.96751	0.00300227	0.0672841	Fem1a
ENSMUSG00000081640	2848.34	-0.165958	0.0560181	-2.96258	0.00305076	0.068086	NA
ENSMUSG00000031592	7907.09	0.140119	0.047295	2.96267	0.00304984	0.068086	Pcm1
ENSMUSG00000028062	2162.7	0.173024	0.0584252	2.96146	0.00306186	0.0682371	Lamtor2
ENSMUSG00000030138	7467.66	0.12934	0.0436905	2.96037	0.0030727	0.0683817	Bms1
ENSMUSG00000025255	85.9303	-0.211395	0.0714629	-2.95811	0.00309534	0.0686317	Zfhx4
ENSMUSG00000021701	1461.35	-0.198082	0.0669625	-2.9581	0.00309542	0.0686317	Plk2
ENSMUSG00000026600	2386.09	-0.165777	0.056049	-2.95771	0.00309931	0.0686317	Soat1
ENSMUSG00000037275	6328.43	0.134626	0.0455202	2.95751	0.00310138	0.0686317	Gemin5
ENSMUSG00000000486	6906.46	-0.139508	0.0472146	-2.95476	0.00312909	0.0690763	Sept1
ENSMUSG00000027985	223.437	0.244326	0.0826919	2.95465	0.00313025	0.0690763	Lef1
ENSMUSG00000020974	1824.08	-0.175232	0.0593217	-2.95392	0.00313761	0.0691417	Pole2
ENSMUSG00000049658	3008.05	0.161654	0.0547561	2.95226	0.00315459	0.0694187	Bdp1
ENSMUSG00000027313	923.213	-0.234594	0.0794972	-2.95097	0.00316779	0.0695755	Chac1
ENSMUSG00000050917	8469.85	0.152863	0.0518055	2.9507	0.00317057	0.0695755	Fgf4
ENSMUSG00000015932	12982.4	-0.135078	0.0457868	-2.95014	0.00317628	0.0696039	Dstn
ENSMUSG00000099764	24015.4	-0.119704	0.0406003	-2.94836	0.00319466	0.0699093	NA
ENSMUSG00000028517	1373.82	0.1907	0.0647545	2.94497	0.00322987	0.0705816	Plpp3
ENSMUSG00000021250	221.514	-0.240071	0.0815414	-2.94416	0.0032383	0.0706677	Fos
ENSMUSG00000021453	230.006	0.246633	0.0838091	2.9428	0.0032526	0.0708815	Gadd45g
ENSMUSG00000031217	112.34	-0.230216	0.0782488	-2.9421	0.00325996	0.0709435	Efnb1
ENSMUSG00000024298	1176.8	0.206082	0.0701026	2.93972	0.00328509	0.0713916	Zfp871
ENSMUSG00000074731	1659.42	0.191802	0.06526	2.93905	0.00329223	0.0714481	Zfp345
ENSMUSG00000029103	4515.95	-0.141858	0.0482912	-2.93755	0.00330814	0.0716946	Lrpap1
ENSMUSG00000070733	2461.19	0.168716	0.0574479	2.93686	0.00331552	0.0717557	Fryl
ENSMUSG00000051457	381.824	0.242427	0.082561	2.93634	0.00332113	0.0717784	Spn
ENSMUSG00000025351	3567.23	-0.149287	0.0508499	-2.93584	0.00332641	0.0717939	Cd63
ENSMUSG00000037736	87.801	-0.217449	0.0741479	-2.93264	0.00336098	0.0723415	Limch1
ENSMUSG00000031167	11052.4	0.119557	0.0407633	2.93295	0.00335757	0.0723415	Rbm3
ENSMUSG00000052534	885.603	0.209851	0.0715699	2.93212	0.00336658	0.0723631	Pbx1
ENSMUSG00000041720	4465.72	0.148106	0.0505635	2.92911	0.00339939	0.0729686	Pi4ka
ENSMUSG00000015312	578.744	-0.232116	0.0792915	-2.92737	0.00341837	0.0731397	Gadd45b
ENSMUSG00000025316	1375.94	-0.193467	0.0660834	-2.92762	0.00341567	0.0731397	Banp
ENSMUSG00000030779	6821.33	0.13446	0.0459429	2.92669	0.00342595	0.0731397	Rbbp6
ENSMUSG00000035246	3242.21	0.151427	0.0517393	2.92674	0.00342536	0.0731397	Pcyt1b
ENSMUSG00000035828	9518.38	-0.134603	0.0460383	-2.92372	0.00345877	0.0736131	Pim3
ENSMUSG00000105558	20213.2	0.124726	0.0426645	2.92341	0.00346216	0.0736131	NA
ENSMUSG00000020255	10563.1	0.129619	0.044332	2.92381	0.00345773	0.0736131	D10Wsu102e
ENSMUSG00000022900	1934.73	-0.177816	0.0608523	-2.92209	0.00347694	0.0737712	Ildr1
ENSMUSG00000001281	864.029	0.222101	0.0760125	2.92191	0.00347898	0.0737712	Itgb7
ENSMUSG00000029636	3337.4	0.150071	0.0513884	2.92033	0.00349656	0.0740443	Wasf3
ENSMUSG00000032320	1253.61	-0.192244	0.0658446	-2.91966	0.00350415	0.0741053	Rcn2
ENSMUSG00000006931	335.703	-0.242663	0.0831753	-2.91749	0.00352863	0.0745227	P3h4
ENSMUSG00000067261	914.455	0.21188	0.0726674	2.91575	0.00354834	0.0748385	Foxd3
ENSMUSG00000030967	6278.48	0.132867	0.0455798	2.91504	0.00355638	0.0749077	Zranb1
ENSMUSG00000029475	2705.57	0.161533	0.0554436	2.91346	0.00357444	0.0751874	Kdm2b
ENSMUSG00000066007	6548.5	0.143323	0.0492074	2.91263	0.003584	0.0751876	Zfp600
ENSMUSG00000022016	2937.76	0.157726	0.0541506	2.91273	0.0035828	0.0751876	Akap11
ENSMUSG00000029405	8775.07	0.133178	0.0457427	2.91145	0.00359754	0.0752708	G3bp2
ENSMUSG00000034173	1175.66	0.19392	0.0666056	2.91146	0.00359742	0.0752708	Zbed5
ENSMUSG00000033799	2471.21	0.182907	0.0628538	2.91005	0.00361377	0.07551	Fam208b
ENSMUSG00000038612	28343.6	0.11475	0.0394488	2.90884	0.00362776	0.0757019	Mcl1
ENSMUSG00000000142	282.879	-0.24361	0.0837931	-2.90728	0.00364589	0.0759793	Axin2
ENSMUSG00000107369	1021.95	0.20131	0.0692621	2.90649	0.00365504	0.0760693	NA
ENSMUSG00000024817	2148.77	-0.174018	0.0598931	-2.90548	0.00366692	0.0761151	Uhrf2
ENSMUSG00000051278	2919.25	0.152388	0.0524441	2.90572	0.00366414	0.0761151	Zgrf1
ENSMUSG00000021732	84.5585	-0.214771	0.0739493	-2.9043	0.00368079	0.0762484	Fgf10
ENSMUSG00000062093	11183.8	0.124586	0.0428998	2.90411	0.00368303	0.0762484	NA
ENSMUSG00000000489	385.341	-0.238725	0.0822532	-2.90232	0.00370411	0.0764054	Pdgfb
ENSMUSG00000048332	64.5511	-0.200403	0.0690599	-2.90187	0.00370944	0.0764054	Lhfp
ENSMUSG00000031387	5473.75	-0.147892	0.0509652	-2.90182	0.00371003	0.0764054	Renbp
ENSMUSG00000021775	2977.6	0.159803	0.0550535	2.90268	0.0036998	0.0764054	Nr1d2
ENSMUSG00000025586	371.102	-0.238533	0.0822559	-2.89989	0.00373294	0.0766764	Cpeb1
ENSMUSG00000086475	53.7287	-0.190324	0.0656271	-2.90008	0.0037307	0.0766764	NA
ENSMUSG00000023906	3071.74	-0.154611	0.0533264	-2.89933	0.00373957	0.0767123	Cldn6
ENSMUSG00000040481	10741.1	0.139619	0.0482008	2.89661	0.00377214	0.0772598	Bptf
ENSMUSG00000032776	264.208	0.242832	0.0838425	2.89629	0.00377608	0.0772598	Mctp2
ENSMUSG00000035245	408.79	-0.236463	0.0816624	-2.89561	0.0037842	0.0772979	Eogt
ENSMUSG00000021268	14680.2	0.119525	0.0412821	2.89532	0.00378776	0.0772979	Meg3
ENSMUSG00000020256	205.884	-0.240739	0.0832358	-2.89225	0.00382489	0.077753	Aldh1l2
ENSMUSG00000030341	176.26	-0.237759	0.0822007	-2.89242	0.00382283	0.077753	Tnfrsf1a
ENSMUSG00000104563	2067.46	0.194996	0.0674014	2.89306	0.00381514	0.077753	NA
ENSMUSG00000033022	653.326	-0.219131	0.0758241	-2.88999	0.00385258	0.0781679	Cdo1
ENSMUSG00000061111	1093.93	-0.205583	0.0711527	-2.88933	0.00386065	0.0781679	Fam195b
ENSMUSG00000020386	1244.45	-0.19184	0.0664045	-2.88896	0.00386518	0.0781679	Sar1b
ENSMUSG00000027404	6082.83	-0.139693	0.0483541	-2.88896	0.00386514	0.0781679	Snrpb
ENSMUSG00000046733	755.843	-0.215083	0.0745647	-2.88452	0.00392012	0.0787788	Gprc5a
ENSMUSG00000055723	1842.36	-0.196952	0.068274	-2.88473	0.00391748	0.0787788	Rras2
ENSMUSG00000080779	3046.25	-0.151769	0.0526154	-2.88449	0.00392045	0.0787788	NA
ENSMUSG00000004207	7902.88	-0.123631	0.0428509	-2.88515	0.00391233	0.0787788	Psap
ENSMUSG00000082016	6170.59	0.131084	0.0454312	2.88533	0.00391	0.0787788	NA
ENSMUSG00000090744	1494.88	0.188612	0.0653974	2.88409	0.00392542	0.0787788	LOC102642386
ENSMUSG00000024909	379.49	-0.2366	0.0821069	-2.88161	0.00395644	0.0792462	Efemp2
ENSMUSG00000025612	2528.52	0.156603	0.0543491	2.88143	0.00395878	0.0792462	Bach1
ENSMUSG00000075053	3833.36	-0.146799	0.0509548	-2.88096	0.00396467	0.0792631	NA
ENSMUSG00000029446	1642.8	-0.184303	0.0640515	-2.87741	0.00400952	0.080009	Psph
ENSMUSG00000042712	6191.04	-0.144273	0.0501434	-2.87721	0.00401215	0.080009	Wbp5
ENSMUSG00000032540	321.187	-0.240158	0.0836179	-2.87209	0.00407766	0.081029	Abhd5
ENSMUSG00000021190	1497.13	-0.18179	0.0632851	-2.87256	0.00407156	0.081029	Lgmn
ENSMUSG00000016559	23147.3	-0.110969	0.038638	-2.87201	0.00407874	0.081029	H3f3b
ENSMUSG00000032625	89.9836	-0.209232	0.073095	-2.86246	0.00420368	0.0834057	Thsd7a
ENSMUSG00000066000	11933.2	0.117529	0.0410895	2.86032	0.0042321	0.0838638	2610305D13Rik
ENSMUSG00000045128	46660	-0.107168	0.0374755	-2.85969	0.00424055	0.0839256	Rpl18a
ENSMUSG00000021665	2653.19	-0.154329	0.0539867	-2.85865	0.00425442	0.0840943	Hexb
ENSMUSG00000064363	154161	-0.10626	0.0371851	-2.85759	0.00426873	0.0842713	ND4
ENSMUSG00000034295	463.379	-0.230482	0.0806748	-2.85693	0.00427757	0.08434	Fhod3
ENSMUSG00000073678	3154.76	0.162199	0.056807	2.85526	0.0043002	0.08468	Pgap1
ENSMUSG00000019853	75.411	-0.205491	0.0719981	-2.85412	0.00431568	0.0848786	Hebp2
ENSMUSG00000069769	3043.91	0.151951	0.0532716	2.85239	0.00433924	0.0852354	Msi2
ENSMUSG00000023307	3005.87	-0.149343	0.0524132	-2.84933	0.00438115	0.0859513	March5
ENSMUSG00000021696	274.343	-0.238573	0.0838216	-2.84619	0.00442453	0.0863716	Elovl7
ENSMUSG00000005973	2001.77	-0.169886	0.0596875	-2.84625	0.00442374	0.0863716	Rcn1
ENSMUSG00000030103	2072.33	-0.168784	0.0592951	-2.8465	0.00442027	0.0863716	Bhlhe40
ENSMUSG00000021182	2340.34	0.169046	0.0593825	2.84673	0.00441701	0.0863716	Ccdc88c
ENSMUSG00000062444	368.081	-0.234037	0.0822892	-2.84408	0.00445404	0.0866296	Ap3b2
ENSMUSG00000051343	408.682	-0.233926	0.0822298	-2.84479	0.00444411	0.0866296	Rab11fip5
ENSMUSG00000041775	1645.56	0.174811	0.0614652	2.84406	0.00445426	0.0866296	Mapk1ip1
ENSMUSG00000028789	395.571	-0.235668	0.0828758	-2.84362	0.00446037	0.0866414	Azin2
ENSMUSG00000040010	9380.85	-0.132841	0.0467491	-2.84158	0.00448906	0.0870911	Slc7a5
ENSMUSG00000023764	1289.6	0.190393	0.0670207	2.84081	0.00449996	0.0871537	Sfi1
ENSMUSG00000037138	387.61	0.232691	0.0819171	2.84057	0.00450337	0.0871537	Aff3
ENSMUSG00000032035	169.175	-0.234621	0.0826352	-2.83924	0.0045221	0.0871945	Ets1
ENSMUSG00000059070	3334.95	-0.1573	0.0554017	-2.83926	0.00452186	0.0871945	Rpl18
ENSMUSG00000026721	859.994	0.202512	0.0713216	2.83942	0.00451952	0.0871945	Rabgap1l
ENSMUSG00000038387	676.25	-0.213879	0.0753918	-2.8369	0.00455542	0.0877294	Rras
ENSMUSG00000049580	668.553	0.216896	0.0764677	2.83643	0.00456207	0.0877501	Tsku
ENSMUSG00000042520	12551.5	0.130286	0.0459617	2.83466	0.00458746	0.0881308	Ubap2l
ENSMUSG00000037552	1523.89	-0.201899	0.0712728	-2.83277	0.00461469	0.0883303	Plekhg2
ENSMUSG00000060461	64967.3	-0.122748	0.0433253	-2.83316	0.00460897	0.0883303	Dppa5a
ENSMUSG00000027359	2642.16	0.161012	0.0568336	2.83305	0.00461061	0.0883303	Slc27a2
ENSMUSG00000034435	331.015	0.235075	0.0830981	2.82889	0.004671	0.0892996	Tmem30b
ENSMUSG00000047443	151.632	-0.224116	0.0792639	-2.82746	0.00469182	0.0893718	Fam132b
ENSMUSG00000052821	117.57	-0.220499	0.0779766	-2.82776	0.00468752	0.0893718	Cysltr1
ENSMUSG00000056367	438.096	0.227888	0.0805894	2.82777	0.00468737	0.0893718	Actr3b
ENSMUSG00000055024	6682.89	0.138765	0.0491127	2.82544	0.00472155	0.0898293	Ep300
ENSMUSG00000068522	857.692	-0.21539	0.0762538	-2.82464	0.00473332	0.0899445	Aard
ENSMUSG00000040280	147.66	0.230457	0.081613	2.82378	0.00474605	0.0900776	Ndufa4l2
ENSMUSG00000084345	12787	-0.127002	0.045003	-2.82208	0.00477128	0.0904474	NA
ENSMUSG00000032621	4155.07	0.137591	0.0487729	2.82106	0.00478659	0.0906284	Srek1
ENSMUSG00000052911	1221.49	-0.197672	0.0700909	-2.82022	0.00479913	0.0907566	Lamb2
ENSMUSG00000101431	2855.89	-0.163996	0.0581724	-2.81913	0.00481539	0.0908458	NA
ENSMUSG00000104913	71232.6	0.105879	0.0375563	2.8192	0.00481435	0.0908458	NA
ENSMUSG00000037876	9167.75	0.140727	0.049947	2.81753	0.00483941	0.0911896	Jmjd1c
ENSMUSG00000037822	734.809	-0.207752	0.073773	-2.8161	0.00486101	0.0914869	Smim14
ENSMUSG00000020919	296.463	-0.235465	0.0836845	-2.81373	0.0048971	0.0920562	Stat5b
ENSMUSG00000062006	6962.18	-0.12967	0.0460976	-2.81295	0.00490894	0.0921686	Rpl34
ENSMUSG00000068674	2528.56	-0.158504	0.0563734	-2.81168	0.00492829	0.0924216	NA
ENSMUSG00000024451	178.193	-0.231566	0.0824726	-2.80779	0.00498823	0.0934342	Arap3
ENSMUSG00000001288	6669.62	0.144927	0.051662	2.8053	0.00502705	0.0940495	Rarg
ENSMUSG00000029817	16479.3	-0.11022	0.0393058	-2.80417	0.00504463	0.0942662	Tra2a
ENSMUSG00000095597	27130.1	-0.119804	0.0427448	-2.80278	0.00506648	0.0945263	NA
ENSMUSG00000040054	20836.9	0.111337	0.0397273	2.80252	0.00507056	0.0945263	Baz2a
ENSMUSG00000089659	2966.44	0.14776	0.0528096	2.79798	0.00514239	0.095752	NA
ENSMUSG00000048373	847.801	-0.211799	0.0758744	-2.79145	0.0052473	0.0973819	Fgfbp1
ENSMUSG00000009927	5995.43	-0.13037	0.0467112	-2.79099	0.00525469	0.0973819	Rps25
ENSMUSG00000064370	379140	-0.12939	0.0463576	-2.79112	0.00525262	0.0973819	CYTB
ENSMUSG00000055204	7518.71	0.128566	0.0460597	2.79129	0.00524991	0.0973819	Ankrd17
ENSMUSG00000022893	81.6279	-0.198287	0.0711114	-2.7884	0.00529692	0.0978189	Adamts1
ENSMUSG00000047407	10010.7	0.129782	0.0465423	2.78847	0.00529573	0.0978189	Tgif1
ENSMUSG00000021840	4939.28	0.151941	0.054477	2.78909	0.00528568	0.0978189	Mapk1ip1l
ENSMUSG00000017144	1621.32	-0.189274	0.0679221	-2.78663	0.00532587	0.0982382	Rnd3
ENSMUSG00000050244	8701.43	0.126819	0.0455257	2.78566	0.00534186	0.0984178	Heatr1
ENSMUSG00000031729	2527.31	-0.153558	0.0551641	-2.78365	0.00537503	0.0988027	Ist1
ENSMUSG00000008730	2468.38	0.158433	0.0569157	2.78364	0.00537531	0.0988027	Hipk1
ENSMUSG00000034931	4650.21	0.13521	0.048582	2.78313	0.00538369	0.0988413	Dhx8
ENSMUSG00000035293	5649.43	0.126694	0.0455663	2.78043	0.00542872	0.0995519	G2e3
ENSMUSG00000092274	8359.16	0.139252	0.0501043	2.77925	0.0054485	0.0997982	NA
ENSMUSG00000049504	2928.97	0.146606	0.0527716	2.77811	0.00546754	0.0999143	Proser1
ENSMUSG00000068631	1857.63	0.168485	0.0606467	2.77814	0.00546713	0.0999143	NA
ENSMUSG00000033228	7710.28	0.126383	0.0455069	2.77723	0.00548236	0.100069	Scaf11
ENSMUSG00000040613	386.628	-0.230593	0.0831008	-2.77486	0.00552248	0.100684	Apobec1
ENSMUSG00000003438	2728.33	-0.154052	0.0555345	-2.77398	0.00553752	0.100842	Timm50
ENSMUSG00000011257	4187.93	0.137294	0.0495511	2.77076	0.00559258	0.101727	Pabpc4
ENSMUSG00000083362	4840.37	-0.130178	0.0470018	-2.76963	0.00561199	0.101962	NA
ENSMUSG00000027907	1017.3	-0.193355	0.0698366	-2.76868	0.0056284	0.101998	S100a11
ENSMUSG00000053931	14625.9	-0.117646	0.0425094	-2.76754	0.00564813	0.101998	Cnn3
ENSMUSG00000051451	3870.29	0.136206	0.0492204	2.76726	0.00565288	0.101998	Crebzf
ENSMUSG00000018076	3228.36	0.147026	0.0531141	2.76812	0.00563811	0.101998	Med13l
ENSMUSG00000001569	2658.5	0.149925	0.0541679	2.76778	0.00564396	0.101998	Nom1
ENSMUSG00000095648	1491.62	0.194175	0.0701376	2.76848	0.00563179	0.101998	NA
ENSMUSG00000021403	333.903	-0.231926	0.0838492	-2.766	0.00567493	0.102045	Serpinb9b
ENSMUSG00000105814	2523.95	-0.170112	0.0614965	-2.76621	0.00567122	0.102045	Mir703
ENSMUSG00000039209	349.996	0.228448	0.0825753	2.76654	0.00566551	0.102045	Rpl39l
ENSMUSG00000033722	104.864	-0.203589	0.0736181	-2.76548	0.00568398	0.102091	BC034090
ENSMUSG00000016756	1385.71	0.178537	0.0645894	2.76418	0.00570658	0.10238	Cmah
ENSMUSG00000082204	3433.56	-0.146842	0.053143	-2.76315	0.00572469	0.102588	NA
ENSMUSG00000052397	12155	0.118173	0.0427756	2.76263	0.00573374	0.102633	Ezr
ENSMUSG00000082341	986.711	-0.19465	0.0704914	-2.76133	0.00575673	0.102928	NA
ENSMUSG00000052105	4738.1	0.133189	0.0482423	2.76084	0.00576527	0.102963	Mtcl1
ENSMUSG00000057421	6575.56	0.122148	0.0442608	2.75973	0.00578488	0.103196	Las1l
ENSMUSG00000024104	8339.15	0.126986	0.0460353	2.75845	0.00580764	0.103485	Fam21
ENSMUSG00000028640	3152.42	0.145686	0.0528235	2.75798	0.00581599	0.103517	Tfap2c
ENSMUSG00000058672	5244.37	-0.128406	0.0465853	-2.75637	0.00584471	0.10391	Tubb2a
ENSMUSG00000026596	3808.09	0.137083	0.0497565	2.75508	0.00586773	0.104202	Abl2
ENSMUSG00000028546	183.778	0.22739	0.0825514	2.75453	0.00587765	0.10426	Elavl4
ENSMUSG00000032827	2987.18	0.154106	0.0559613	2.7538	0.00589073	0.104375	Ppp1r9a
ENSMUSG00000000823	2457.93	0.15593	0.0566607	2.75199	0.00592343	0.104742	Zfp512b
ENSMUSG00000103653	964.989	0.195758	0.0711352	2.75192	0.00592479	0.104742	NA
ENSMUSG00000030279	3597.87	0.139775	0.0508264	2.75005	0.00595871	0.104988	C2cd5
ENSMUSG00000021395	2854.11	0.148083	0.0538332	2.75077	0.00594554	0.104988	Spin1
ENSMUSG00000049109	71.6703	0.19379	0.0704657	2.75013	0.00595714	0.104988	Themis
ENSMUSG00000081642	3942.2	-0.141958	0.0516471	-2.74862	0.00598475	0.105329	NA
ENSMUSG00000042988	397.851	0.225981	0.0822491	2.74752	0.00600483	0.105564	Notum
ENSMUSG00000000555	1934.25	-0.16363	0.0595644	-2.74712	0.00601219	0.105576	Itga5
ENSMUSG00000082389	2633.52	0.151123	0.0550195	2.74672	0.00601938	0.105584	NA
ENSMUSG00000108072	93.0802	-0.205888	0.0750388	-2.74375	0.0060742	0.106309	Gm20362
ENSMUSG00000082641	2333.08	-0.155426	0.0566447	-2.74387	0.00607193	0.106309	NA
ENSMUSG00000032525	4732.73	0.147111	0.053627	2.74322	0.00608407	0.106363	Nktr
ENSMUSG00000032714	401.879	-0.223966	0.0816857	-2.7418	0.0061103	0.106575	Syde1
ENSMUSG00000038708	5274.27	0.130466	0.0475947	2.7412	0.00612158	0.106575	Golga4
ENSMUSG00000038816	6191.34	0.133584	0.0487168	2.74205	0.00610571	0.106575	Ctnnal1
ENSMUSG00000047888	2034.59	0.157926	0.0576138	2.7411	0.0061233	0.106575	Tnrc6b
ENSMUSG00000078684	2188.4	0.16617	0.0606403	2.74026	0.006139	0.106613	NA
ENSMUSG00000025089	102.328	0.208206	0.0759734	2.74051	0.00613431	0.106613	Gfra1
ENSMUSG00000063785	7244.13	0.118343	0.043203	2.73923	0.00615835	0.106831	Utp14a
ENSMUSG00000084416	38795	-0.106484	0.0388853	-2.73842	0.00617356	0.106977	NA
ENSMUSG00000042515	463.092	-0.213868	0.0781271	-2.73743	0.00619204	0.107179	Mum1l1
ENSMUSG00000020432	882.861	-0.196607	0.0718741	-2.73544	0.00622974	0.107461	Tcn2
ENSMUSG00000026029	72.8357	-0.194172	0.070992	-2.73512	0.00623566	0.107461	Casp8
ENSMUSG00000075415	3859.78	0.143175	0.0523451	2.73521	0.00623402	0.107461	Fnbp1
ENSMUSG00000046844	104.988	0.209882	0.07672	2.73568	0.00622509	0.107461	Vat1l
ENSMUSG00000002980	5971.96	-0.127619	0.0466775	-2.73407	0.00625574	0.107689	Bcam
ENSMUSG00000020023	303.552	-0.228445	0.0835783	-2.7333	0.00627032	0.107822	Tmcc3
ENSMUSG00000022040	2430.73	-0.14999	0.054892	-2.73245	0.00628646	0.107864	Ephx2
ENSMUSG00000052146	20020.1	-0.120417	0.0440642	-2.73275	0.00628073	0.107864	Rps10
ENSMUSG00000038970	2392.91	0.168039	0.0615741	2.72905	0.00635167	0.108864	Lmtk2
ENSMUSG00000026914	5001.17	-0.13039	0.0478005	-2.7278	0.00637579	0.109159	Psmd14
ENSMUSG00000106190	2960.58	0.143415	0.0525931	2.72687	0.00639373	0.109347	NA
ENSMUSG00000068262	33720.9	-0.111857	0.0410292	-2.72629	0.00640516	0.109423	Gm5879
ENSMUSG00000068240	12938.4	-0.121366	0.0445889	-2.72189	0.00649093	0.110768	NA
ENSMUSG00000031160	1666.7	0.174377	0.0640772	2.72135	0.0065016	0.11083	Eras
ENSMUSG00000026491	11743.3	0.114459	0.0421246	2.71715	0.00658461	0.112124	Ahctf1
ENSMUSG00000084319	67174.1	-0.09922	0.0365216	-2.71675	0.00659271	0.11214	NA
ENSMUSG00000039959	2575.97	0.151833	0.0558966	2.71632	0.00660127	0.112165	Hip1
ENSMUSG00000031548	3057.14	-0.144389	0.0531905	-2.71457	0.00663619	0.112605	Sfrp1
ENSMUSG00000032423	14136.5	0.109491	0.0403384	2.71431	0.00664148	0.112605	Syncrip
ENSMUSG00000031591	5171.74	-0.132439	0.0488037	-2.71371	0.00665344	0.112686	Asah1
ENSMUSG00000055805	173.739	-0.222327	0.0819587	-2.71267	0.00667439	0.112905	Fmnl1
ENSMUSG00000030342	6773.85	-0.12941	0.0477175	-2.712	0.00668793	0.112905	Cd9
ENSMUSG00000070780	1149.12	0.196959	0.0726169	2.7123	0.00668183	0.112905	Rbm47
ENSMUSG00000003380	1147.93	-0.185836	0.0686014	-2.70892	0.00675024	0.113835	Rabac1
ENSMUSG00000028249	1972.42	-0.161741	0.0597183	-2.7084	0.00676083	0.113892	Sdcbp
ENSMUSG00000102602	310.368	0.227057	0.0838465	2.708	0.00676896	0.113907	NA
ENSMUSG00000029086	774.831	-0.204366	0.075528	-2.70583	0.00681346	0.114533	Prom1
ENSMUSG00000069874	113.957	-0.201837	0.0746727	-2.70296	0.00687249	0.115402	Irgm2
ENSMUSG00000028961	7524.85	0.121866	0.0451021	2.702	0.00689235	0.115612	Pgd
ENSMUSG00000002233	1285.76	-0.178633	0.066129	-2.70127	0.00690747	0.115619	Rhoc
ENSMUSG00000038650	2641.45	-0.150162	0.055587	-2.70138	0.00690515	0.115619	Rnh1
ENSMUSG00000035397	2094.41	0.167721	0.0621354	2.69929	0.00694884	0.116188	Klf16
ENSMUSG00000033307	17752.2	0.119317	0.0442192	2.69831	0.00696929	0.116406	Mif
ENSMUSG00000067925	136.376	-0.217431	0.0805948	-2.69783	0.00697923	0.116444	Cxx1a
ENSMUSG00000020644	1061.81	-0.185347	0.0687108	-2.6975	0.00698633	0.116444	Id2
ENSMUSG00000026342	742.194	-0.203279	0.0754083	-2.69571	0.00702398	0.116947	Slc35f5
ENSMUSG00000009563	1105.28	-0.181202	0.0672403	-2.69485	0.00704208	0.117125	Tor2a
ENSMUSG00000021765	262.413	-0.22553	0.0837434	-2.6931	0.00707902	0.117491	Fst
ENSMUSG00000045136	9821.59	-0.112499	0.0417687	-2.69339	0.00707297	0.117491	Tubb2b
ENSMUSG00000030083	1803.62	-0.160798	0.059725	-2.6923	0.00709606	0.11765	Abtb1
ENSMUSG00000039748	3818.1	0.144294	0.0536233	2.69089	0.00712612	0.118024	Exo1
ENSMUSG00000022141	5735.83	0.13319	0.0495326	2.68893	0.00716804	0.118593	Nipbl
ENSMUSG00000021451	819.849	0.202097	0.0751688	2.68857	0.00717579	0.118597	Sema4d
ENSMUSG00000095134	8403.03	0.120634	0.0448969	2.68691	0.00721171	0.119065	NA
ENSMUSG00000024538	911.553	-0.190514	0.0709145	-2.68653	0.00721976	0.119073	Ppic
ENSMUSG00000031093	1541.31	-0.172897	0.0644205	-2.68389	0.0072772	0.119807	Dock11
ENSMUSG00000005370	28405.6	0.121051	0.0451048	2.68378	0.00727949	0.119807	Msh6
ENSMUSG00000055116	628.985	-0.208257	0.0776381	-2.6824	0.00730952	0.120176	Arntl
ENSMUSG00000022961	18297.3	0.111986	0.0417868	2.67993	0.00736378	0.120941	Son
ENSMUSG00000031303	631.858	-0.215672	0.0805697	-2.67684	0.00743203	0.121935	Map3k15
ENSMUSG00000046574	3838.33	0.139351	0.0520737	2.67604	0.00744978	0.122099	Prr12
ENSMUSG00000007379	2499.01	0.146936	0.0549167	2.67562	0.00745906	0.122124	Dennd2c
ENSMUSG00000027111	7153.7	0.1251	0.0467632	2.67517	0.00746912	0.122144	Itga6
ENSMUSG00000072594	403.772	0.218292	0.0816084	2.67487	0.00747581	0.122144	NA
ENSMUSG00000007080	8630.25	0.121666	0.0455139	2.67317	0.00751386	0.122638	Pole
ENSMUSG00000021203	471.485	-0.221568	0.0828987	-2.67275	0.00752324	0.122664	Otub2
ENSMUSG00000080845	3118.15	0.139647	0.0523583	2.66715	0.0076498	0.124598	NA
ENSMUSG00000029603	2333.95	0.150419	0.0564072	2.66666	0.00766102	0.124652	Dtx1
ENSMUSG00000027221	239.212	-0.221749	0.0831986	-2.6653	0.00769201	0.124924	Chst1
ENSMUSG00000021025	1304.31	-0.182832	0.0685989	-2.66523	0.00769363	0.124924	Nfkbia
ENSMUSG00000030201	2576.83	0.149922	0.0563006	2.66289	0.00774722	0.125665	Lrp6
ENSMUSG00000021636	201.312	-0.221071	0.0830698	-2.66127	0.00778467	0.125864	Marveld2
ENSMUSG00000104843	999.025	-0.192134	0.0721984	-2.66119	0.00778641	0.125864	NA
ENSMUSG00000081855	12387.5	-0.111126	0.0417612	-2.66097	0.00779148	0.125864	NA
ENSMUSG00000004038	461.158	0.214467	0.0805875	2.66129	0.00778408	0.125864	Gstm3
ENSMUSG00000097768	1600.91	-0.165121	0.0620781	-2.65988	0.00781679	0.126143	NA
ENSMUSG00000067365	479.49	-0.215087	0.080899	-2.65872	0.00784392	0.126451	Tmem128
ENSMUSG00000024924	395.135	-0.22275	0.0838093	-2.65782	0.00786486	0.126548	Vldlr
ENSMUSG00000000544	4411.69	0.126625	0.0476435	2.65777	0.007866	0.126548	Gpa33
ENSMUSG00000044791	6152.73	0.131886	0.049638	2.65696	0.00788488	0.126722	Setd2
ENSMUSG00000099398	76.8506	0.191186	0.0719715	2.65641	0.0078977	0.126798	Ms4a14
ENSMUSG00000024843	4408.74	0.130693	0.0492293	2.65479	0.00793586	0.127281	Chka
ENSMUSG00000028382	4454.34	-0.13053	0.049192	-2.65348	0.00796666	0.127645	Ptbp3
ENSMUSG00000063838	566.235	-0.207678	0.0783417	-2.65093	0.00802704	0.12787	Cdc42ep5
ENSMUSG00000050299	26144.1	-0.111086	0.0419037	-2.65099	0.00802568	0.12787	NA
ENSMUSG00000028580	9887.17	0.118831	0.0448223	2.65115	0.00802188	0.12787	Pum1
ENSMUSG00000000628	10151.1	0.124157	0.0468277	2.65136	0.00801694	0.12787	Hk2
ENSMUSG00000034218	3304.83	0.149029	0.0562096	2.6513	0.00801819	0.12787	Atm
ENSMUSG00000056018	834.487	0.205769	0.0776245	2.65083	0.00802948	0.12787	Ccdc7b
ENSMUSG00000096681	1677.04	-0.161512	0.0609467	-2.65006	0.00804781	0.128033	NA
ENSMUSG00000081232	2051.81	0.1595	0.0602097	2.64908	0.00807111	0.128274	NA
ENSMUSG00000020680	11507.6	-0.113064	0.0426868	-2.64869	0.00808038	0.128291	Taf15
ENSMUSG00000067919	6099.27	0.129256	0.048808	2.64826	0.00809074	0.128326	Rex2
ENSMUSG00000041264	7525.27	0.114292	0.0431688	2.64756	0.00810755	0.128463	Uspl1
ENSMUSG00000069682	57497	-0.0967279	0.0365626	-2.64554	0.00815609	0.129102	NA
ENSMUSG00000020380	3023.03	0.138358	0.0523076	2.64509	0.00816691	0.129144	Rad50
ENSMUSG00000056999	8992.78	0.120019	0.045402	2.64346	0.00820626	0.129636	Ide
ENSMUSG00000082978	13376.3	-0.105503	0.0399269	-2.64242	0.00823169	0.129907	NA
ENSMUSG00000030536	9923.52	0.126551	0.0479026	2.64185	0.00824549	0.129995	Iqgap1
ENSMUSG00000031644	1843.53	0.1589	0.0601641	2.64112	0.00826331	0.130145	Nek1
ENSMUSG00000071645	2956.25	0.141444	0.0536469	2.63657	0.00837497	0.131772	Tut1
ENSMUSG00000042524	534.784	-0.206368	0.0783029	-2.63551	0.00840115	0.13201	Sun2
ENSMUSG00000109658	2867.7	-0.141746	0.0537878	-2.63528	0.00840691	0.13201	NA
ENSMUSG00000051444	457.865	-0.211154	0.080144	-2.63469	0.00842144	0.132107	Bbs12
ENSMUSG00000104528	161.549	-0.21654	0.0822347	-2.63319	0.00845866	0.132558	NA
ENSMUSG00000068115	1796.02	0.161987	0.0615311	2.63261	0.00847315	0.132653	Ninl
ENSMUSG00000022828	3331.72	0.13875	0.0527112	2.63227	0.0084816	0.132654	Gtf2e1
ENSMUSG00000022186	3534.11	-0.138864	0.052778	-2.6311	0.00851089	0.13272	Oxct1
ENSMUSG00000040661	3850.01	0.13808	0.0524802	2.63109	0.00851117	0.13272	Rad54l2
ENSMUSG00000034211	3108.6	0.141218	0.0536703	2.63121	0.00850817	0.13272	Mrps17
ENSMUSG00000002015	3350.47	-0.138403	0.0526536	-2.62855	0.0085749	0.133318	Bcap31
ENSMUSG00000064360	4119.49	-0.135947	0.0517153	-2.62875	0.00856994	0.133318	ND3
ENSMUSG00000021945	3089.35	0.139289	0.0529881	2.62868	0.00857166	0.133318	Zmym2
ENSMUSG00000039515	4731.31	-0.124857	0.0475443	-2.62611	0.00863666	0.134145	Ppp2r4
ENSMUSG00000020571	9398.78	-0.110357	0.0420464	-2.62466	0.00867365	0.134587	Pdia6
ENSMUSG00000040158	327.067	-0.219552	0.0837732	-2.62079	0.00877273	0.13574	Tax1bp3
ENSMUSG00000030451	4379.62	0.129553	0.0494243	2.62124	0.0087611	0.13574	Herc2
ENSMUSG00000006649	4474.94	0.144398	0.0550983	2.62074	0.00877386	0.13574	Nphs1
ENSMUSG00000100563	152.84	-0.213405	0.0815158	-2.61796	0.00884576	0.136319	NA
ENSMUSG00000042750	2088.53	-0.154023	0.0588571	-2.6169	0.00887327	0.136319	Bex2
ENSMUSG00000057841	23481.2	-0.103069	0.0393904	-2.6166	0.00888102	0.136319	Rpl32
ENSMUSG00000030970	11802	0.107917	0.0412481	2.61628	0.00888923	0.136319	Ctbp2
ENSMUSG00000027397	11133.4	0.133269	0.050916	2.61743	0.00885934	0.136319	Slc20a1
ENSMUSG00000046324	2626.6	0.142686	0.0545187	2.6172	0.00886555	0.136319	Ermp1
ENSMUSG00000058325	2841.49	0.154815	0.059133	2.61808	0.00884251	0.136319	Dock1
ENSMUSG00000046962	1507.33	0.162675	0.0621691	2.61665	0.00887968	0.136319	Zbtb21
ENSMUSG00000079330	1148.03	0.174286	0.0666062	2.61666	0.00887955	0.136319	Lemd1
ENSMUSG00000027510	1947.72	-0.152214	0.0581987	-2.61541	0.00891194	0.136534	Rbm38
ENSMUSG00000015766	1060.32	0.17754	0.0679013	2.61467	0.00893132	0.136698	Eps8
ENSMUSG00000043432	67.9312	-0.183183	0.0701131	-2.61269	0.00898338	0.137096	Leng9
ENSMUSG00000054452	3324.57	-0.142048	0.0543757	-2.61235	0.00899221	0.137096	Aes
ENSMUSG00000080746	11359.7	-0.106373	0.0407166	-2.61251	0.00898795	0.137096	NA
ENSMUSG00000021488	13339.5	0.117167	0.0448478	2.61254	0.00898723	0.137096	Nsd1
ENSMUSG00000096768	9960.33	0.125719	0.0481605	2.61043	0.0090429	0.137736	Erdr1
ENSMUSG00000033257	4005.88	0.128437	0.0492109	2.60992	0.00905622	0.137805	Ttll4
ENSMUSG00000028402	616.955	-0.203412	0.0779706	-2.60883	0.00908522	0.137847	Mpdz
ENSMUSG00000037064	3534.96	-0.134818	0.0516769	-2.60886	0.00908453	0.137847	NA
ENSMUSG00000005871	7165.48	0.119518	0.0458112	2.60893	0.00908253	0.137847	Apc
ENSMUSG00000031379	1294.72	0.168568	0.0646558	2.60716	0.0091297	0.138388	Pir
ENSMUSG00000107508	2300.08	-0.150662	0.057807	-2.60629	0.00915283	0.138472	NA
ENSMUSG00000025151	5053.32	-0.123485	0.0473795	-2.6063	0.00915268	0.138472	Maged1
ENSMUSG00000045699	1649.27	0.168225	0.0645739	2.60515	0.00918332	0.1388	NA
ENSMUSG00000022906	789.513	-0.199761	0.0766905	-2.60477	0.00919358	0.138821	Parp9
ENSMUSG00000083914	21150.2	-0.109004	0.0418614	-2.60392	0.00921649	0.139034	NA
ENSMUSG00000002319	2121.51	0.148815	0.0571653	2.60324	0.00923481	0.139074	Ipo4
ENSMUSG00000022602	798.183	0.193271	0.0742445	2.60316	0.00923681	0.139074	Arc
ENSMUSG00000067121	9826.9	-0.110144	0.0423412	-2.60134	0.00928616	0.139683	NA
ENSMUSG00000018411	508.317	-0.206256	0.0793114	-2.60058	0.0093066	0.139825	Mapt
ENSMUSG00000020802	2544.96	0.142079	0.0546388	2.60033	0.00931338	0.139825	Ube2o
ENSMUSG00000000811	588.469	0.200978	0.0773111	2.59961	0.00933308	0.139987	Txnrd3
ENSMUSG00000018648	205.305	-0.21512	0.0828115	-2.59771	0.00938484	0.140362	Dusp14
ENSMUSG00000025980	48932.6	0.10382	0.0399652	2.59777	0.009383	0.140362	Hspd1
ENSMUSG00000029833	6612.44	0.114461	0.0440584	2.59794	0.0093785	0.140362	Trim24
ENSMUSG00000022793	215.306	-0.217333	0.0836856	-2.59702	0.00940376	0.140512	B4galt4
ENSMUSG00000062683	4003.68	-0.128372	0.0494605	-2.59545	0.00944677	0.14102	Atp5g2
ENSMUSG00000018707	21361.7	0.103161	0.0397757	2.59357	0.00949849	0.141658	Dync1h1
ENSMUSG00000020326	11321	-0.120874	0.0466278	-2.59232	0.00953297	0.141925	Ccng1
ENSMUSG00000012848	48470.3	-0.102321	0.0394766	-2.59195	0.00954347	0.141925	Rps5
ENSMUSG00000020422	9526.09	0.115541	0.044577	2.59195	0.0095434	0.141925	Tns3
ENSMUSG00000041769	5993.21	0.131501	0.0507426	2.59152	0.00955524	0.141966	Ppp2r2d
ENSMUSG00000017677	5919.73	-0.120226	0.0464173	-2.59011	0.00959443	0.142193	Wsb1
ENSMUSG00000101188	25636.2	0.105154	0.0405972	2.59019	0.00959234	0.142193	NA
ENSMUSG00000061458	4130.43	0.128787	0.0497246	2.59	0.00959761	0.142193	Nol10
ENSMUSG00000038894	1345.97	-0.180542	0.0697367	-2.5889	0.00962822	0.142378	Irs2
ENSMUSG00000051495	894.453	0.199772	0.0771591	2.5891	0.00962274	0.142378	Irf2bp2
ENSMUSG00000026349	9078.65	0.111879	0.0432367	2.58759	0.00966509	0.142669	Ccnt2
ENSMUSG00000038773	8207.48	0.118922	0.0459592	2.58755	0.009666	0.142669	Kdm3b
ENSMUSG00000005698	7657.5	0.11133	0.0430407	2.58661	0.00969243	0.142925	Ctcf
ENSMUSG00000020000	109.045	-0.201975	0.0781083	-2.58583	0.00971455	0.143117	Moxd1
ENSMUSG00000004319	3947.02	0.128559	0.0498159	2.58068	0.00986057	0.145132	Clcn3
ENSMUSG00000027642	8222.32	-0.112447	0.0435973	-2.57922	0.00990233	0.145422	Rpn2
ENSMUSG00000020272	1135.01	0.17702	0.0686253	2.57952	0.00989386	0.145422	Stk10
ENSMUSG00000042063	961.565	0.186863	0.0724548	2.57902	0.00990798	0.145422	Zfp386
ENSMUSG00000096086	4022.63	-0.129879	0.0503737	-2.5783	0.00992864	0.145424	NA
ENSMUSG00000058186	7855.67	0.126999	0.0492534	2.57849	0.00992325	0.145424	Gm13242
ENSMUSG00000024312	3702.33	0.133352	0.0517258	2.57805	0.00993584	0.145424	Wdr46
ENSMUSG00000049401	1686.85	-0.15963	0.0619483	-2.57682	0.00997136	0.145673	Ogfr
ENSMUSG00000082267	350.132	0.215195	0.0835097	2.57689	0.00996948	0.145673	NA
ENSMUSG00000089686	921.958	0.181748	0.0705515	2.5761	0.00999207	0.14584	NA
ENSMUSG00000048070	116.201	0.203311	0.0789431	2.57541	0.0100121	0.145996	Pirt
ENSMUSG00000041438	6946.57	0.114811	0.0445866	2.57502	0.0100234	0.146026	Cirh1a
ENSMUSG00000020978	1687.29	-0.158951	0.0617416	-2.57446	0.0100396	0.146126	Klhdc2
ENSMUSG00000078497	1699.15	0.159148	0.0618308	2.57393	0.0100551	0.146217	NA
ENSMUSG00000067367	7869.74	0.110895	0.0430918	2.57345	0.010069	0.146284	Lyar
ENSMUSG00000040354	9819.69	-0.117053	0.045505	-2.57232	0.0101019	0.146627	Mars
ENSMUSG00000047547	1602.28	-0.162023	0.0630139	-2.57122	0.0101341	0.146958	Cltb
ENSMUSG00000062458	19089.4	-0.109969	0.0427914	-2.56988	0.0101734	0.147392	Gm8623
ENSMUSG00000082108	5428.06	-0.12026	0.0468043	-2.56943	0.0101866	0.147403	NA
ENSMUSG00000093686	16086.2	-0.100031	0.0389345	-2.56922	0.0101929	0.147403	NA
ENSMUSG00000094441	1353.81	0.164923	0.0642224	2.568	0.0102286	0.147784	Zfp955a
ENSMUSG00000028811	8699.37	-0.112151	0.0436832	-2.56738	0.010247	0.147914	Yars
ENSMUSG00000040964	348.102	-0.212181	0.0826953	-2.56582	0.0102933	0.14831	Arhgef10l
ENSMUSG00000058809	9054.43	0.114166	0.0444935	2.56591	0.0102906	0.14831	NA
ENSMUSG00000024073	7212.02	0.120401	0.0469306	2.5655	0.0103027	0.14831	Birc6
ENSMUSG00000021939	1479.1	-0.160348	0.0625219	-2.56466	0.0103276	0.148532	Ctsb
ENSMUSG00000082076	3167.67	0.142539	0.0555885	2.56418	0.0103419	0.148603	NA
ENSMUSG00000051043	406.821	-0.21106	0.0823305	-2.56357	0.0103602	0.14872	Gprc5c
ENSMUSG00000031826	10157.4	0.10533	0.0410918	2.56327	0.010369	0.14872	Usp10
ENSMUSG00000022620	925.435	-0.18844	0.0735405	-2.5624	0.0103952	0.14896	Arsa
ENSMUSG00000030795	19418.1	0.102722	0.0401046	2.56136	0.0104263	0.149269	Fus
ENSMUSG00000020248	4538.16	0.121363	0.0473971	2.56055	0.0104506	0.149482	Nfyb
ENSMUSG00000042350	1755.45	0.153316	0.0598961	2.5597	0.0104761	0.149711	Arel1
ENSMUSG00000108873	2130.24	-0.145505	0.0568546	-2.55925	0.0104899	0.149771	NA
ENSMUSG00000038807	192.041	-0.211887	0.0828067	-2.55881	0.0105031	0.149824	Rap1gap2
ENSMUSG00000027834	441.814	0.20872	0.0815831	2.55837	0.0105164	0.149878	Serpini1
ENSMUSG00000022261	267.334	-0.214437	0.0838473	-2.55748	0.0105435	0.150026	Sdc2
ENSMUSG00000030583	2346.93	0.144257	0.0564075	2.5574	0.0105458	0.150026	Sipa1l3
ENSMUSG00000049521	158.417	-0.207163	0.0810434	-2.5562	0.0105822	0.150293	Cdc42ep1
ENSMUSG00000037788	159.501	-0.203888	0.0797736	-2.55584	0.0105933	0.150293	Vopp1
ENSMUSG00000057762	5092.42	-0.119037	0.0465701	-2.55609	0.0105856	0.150293	NA
ENSMUSG00000024150	987.944	-0.179356	0.0701855	-2.55545	0.0106051	0.150324	Mcfd2
ENSMUSG00000053754	3704.5	0.130077	0.0509453	2.55328	0.0106714	0.151129	Chd8
ENSMUSG00000081664	411.182	-0.208949	0.0818679	-2.55226	0.0107025	0.151297	NA
ENSMUSG00000057229	1735.8	0.159928	0.0626568	2.55244	0.0106972	0.151297	Atp5sl
ENSMUSG00000074071	421.594	-0.209095	0.0819623	-2.55111	0.0107381	0.151664	Fam169b
ENSMUSG00000098217	1692.27	-0.167106	0.0655432	-2.54956	0.010786	0.152067	NA
ENSMUSG00000079008	810.826	0.186494	0.0731411	2.54979	0.0107788	0.152067	Gm14124
ENSMUSG00000050621	19626.8	-0.0969699	0.0380625	-2.54765	0.0108451	0.152763	Rps27rt
ENSMUSG00000027559	225.072	-0.211561	0.0831074	-2.54563	0.0109081	0.153514	Car3
ENSMUSG00000037579	197.38	0.210559	0.0827391	2.54485	0.0109324	0.153718	Kcnh3
ENSMUSG00000056413	1692.82	-0.162176	0.0637669	-2.54326	0.0109825	0.154284	Adap1
ENSMUSG00000040204	1183.26	-0.170528	0.0670753	-2.54233	0.0110116	0.154447	2810417H13Rik
ENSMUSG00000022519	1456.34	0.163074	0.0641453	2.54226	0.0110137	0.154447	Srl
ENSMUSG00000036158	373.879	-0.209954	0.0826104	-2.5415	0.0110379	0.154648	Prickle1
ENSMUSG00000046152	175.801	-0.208666	0.0821585	-2.5398	0.0110915	0.155261	Fut10
ENSMUSG00000004568	4785.73	0.119694	0.0471563	2.53824	0.0111411	0.155781	Arhgef18
ENSMUSG00000039842	2704.7	0.137353	0.0541182	2.53801	0.0111484	0.155781	Mcph1
ENSMUSG00000039031	147.068	-0.201455	0.0794717	-2.53493	0.011247	0.157019	Arhgap18
ENSMUSG00000051517	908.206	-0.179259	0.0707419	-2.53398	0.0112774	0.157304	Arhgef39
ENSMUSG00000065999	5130.51	0.122866	0.0484986	2.53339	0.0112965	0.15743	Gm13154
ENSMUSG00000021838	87.0035	-0.187206	0.0739233	-2.53244	0.0113273	0.157581	Samd4
ENSMUSG00000025809	8611.78	-0.119921	0.047352	-2.53254	0.0113241	0.157581	Itgb1
ENSMUSG00000062232	613.752	0.194323	0.0767622	2.5315	0.0113577	0.157864	Rapgef2
ENSMUSG00000053007	250.328	-0.212167	0.0838407	-2.53059	0.011387	0.157992	Creb5
ENSMUSG00000022114	5132.77	0.137718	0.0544171	2.53078	0.0113808	0.157992	Spry2
ENSMUSG00000025764	19767.4	0.117448	0.0464195	2.53015	0.0114015	0.158054	Jade1
ENSMUSG00000071658	644.152	-0.192226	0.0760062	-2.52909	0.011436	0.158393	Gng3
ENSMUSG00000044456	53.7217	-0.161193	0.0637852	-2.52712	0.0115003	0.159016	Rin3
ENSMUSG00000018666	13890.6	0.11107	0.0439518	2.52709	0.0115012	0.159016	Cbx1
ENSMUSG00000026234	130871	0.0926223	0.0366585	2.52663	0.0115164	0.159085	Ncl
ENSMUSG00000008668	30302.7	-0.0967565	0.0383026	-2.52611	0.0115334	0.159181	Rps18
ENSMUSG00000003032	3643.61	-0.131325	0.0519992	-2.52552	0.0115529	0.15931	Klf4
ENSMUSG00000070407	144.355	-0.204542	0.0810978	-2.52217	0.0116634	0.160694	Hs3st3b1
ENSMUSG00000007039	4900.79	-0.1182	0.0468826	-2.5212	0.0116955	0.160995	Ddah2
ENSMUSG00000061988	5880.53	-0.130126	0.051642	-2.51977	0.011743	0.161416	NA
ENSMUSG00000021023	1722.07	0.15724	0.062405	2.51967	0.0117466	0.161416	1110008L16Rik
ENSMUSG00000027187	5467.78	0.126775	0.0503522	2.51776	0.0118105	0.162152	Cat
ENSMUSG00000071649	906.754	-0.178305	0.0708408	-2.51698	0.0118366	0.162368	B3gat3
ENSMUSG00000022218	558.559	-0.196355	0.0780438	-2.51596	0.0118707	0.162643	Tgm1
ENSMUSG00000054611	4676.71	0.119909	0.0476629	2.51577	0.0118772	0.162643	Kdm2a
ENSMUSG00000060036	44013.6	-0.0941646	0.0374452	-2.51473	0.0119124	0.162699	Rpl3
ENSMUSG00000023988	3658.47	0.134471	0.0534639	2.51517	0.0118977	0.162699	Bysl
ENSMUSG00000020170	2669.04	0.137491	0.054672	2.51484	0.0119085	0.162699	Frs2
ENSMUSG00000006930	1428.23	-0.161869	0.0643872	-2.514	0.0119371	0.162786	Hap1
ENSMUSG00000004945	2378.29	-0.14568	0.0579489	-2.51393	0.0119394	0.162786	Tmem242
ENSMUSG00000099631	552.825	-0.195946	0.0779665	-2.51321	0.0119638	0.162836	NA
ENSMUSG00000042308	2180.58	0.141827	0.0564289	2.51338	0.0119581	0.162836	Setd1a
ENSMUSG00000019804	5201.12	-0.122558	0.0488336	-2.50971	0.0120829	0.164174	Snx3
ENSMUSG00000092035	7014.16	-0.116319	0.0463454	-2.50983	0.0120789	0.164174	Peg10
ENSMUSG00000064358	10371.2	-0.105814	0.0421839	-2.5084	0.012128	0.16436	COX3
ENSMUSG00000040325	5489.47	0.114419	0.0456094	2.50866	0.012119	0.16436	Vprbp
ENSMUSG00000045659	4867.1	0.117597	0.0468711	2.50896	0.0121089	0.16436	Plekha7
ENSMUSG00000022940	8154.55	-0.110664	0.0441469	-2.50673	0.0121854	0.164995	Pigp
ENSMUSG00000050953	10150	0.108662	0.0433532	2.50643	0.0121958	0.164995	Gja1
ENSMUSG00000021072	1642.96	-0.156095	0.0623208	-2.5047	0.0122556	0.165661	Tmx1
ENSMUSG00000035847	625.488	-0.192679	0.0769472	-2.50404	0.0122783	0.165826	Ids
ENSMUSG00000106248	1600.66	-0.153933	0.0614916	-2.50331	0.0123037	0.166027	NA
ENSMUSG00000028970	1599.2	-0.157024	0.0627876	-2.50088	0.0123886	0.166885	Abcb1b
ENSMUSG00000086567	11061.5	-0.102751	0.0410837	-2.50102	0.0123835	0.166885	NA
ENSMUSG00000041444	2980.15	0.139763	0.0559012	2.50018	0.0124129	0.167069	Arhgap32
ENSMUSG00000052707	5260.66	0.121333	0.0485445	2.49941	0.0124399	0.16729	Tnrc6a
ENSMUSG00000043068	69.813	-0.172084	0.0688766	-2.49844	0.0124742	0.167466	Fam89a
ENSMUSG00000021244	5926.46	0.123222	0.0493188	2.49849	0.0124725	0.167466	Ylpm1
ENSMUSG00000043004	2743.81	-0.134135	0.0537153	-2.49714	0.0125199	0.167711	Gng2
ENSMUSG00000109206	3774.21	-0.130402	0.0522234	-2.49701	0.0125245	0.167711	NA
ENSMUSG00000027422	5524.76	0.116779	0.0467616	2.49733	0.0125133	0.167711	Rrbp1
ENSMUSG00000060803	830.269	0.18413	0.0737583	2.4964	0.0125462	0.167859	Gstp1
ENSMUSG00000021413	6364.67	0.131663	0.0527504	2.49596	0.0125618	0.167924	Prpf4b
ENSMUSG00000032350	3694.12	0.124784	0.0500015	2.4956	0.0125744	0.16795	Gclc
ENSMUSG00000095427	10871.2	-0.103933	0.0416562	-2.49503	0.0125948	0.168057	NA
ENSMUSG00000014496	4342.81	0.120311	0.0482314	2.49445	0.0126151	0.168057	Ankrd28
ENSMUSG00000021470	3551.24	0.129013	0.0517253	2.4942	0.0126242	0.168057	Ercc6l2
ENSMUSG00000026712	90.5705	0.187892	0.0753322	2.49417	0.0126251	0.168057	Mrc1
ENSMUSG00000002413	3042.56	0.137463	0.055148	2.49263	0.0126802	0.168648	Braf
ENSMUSG00000068417	883.359	0.177355	0.071171	2.49196	0.0127041	0.168823	Pnp2
ENSMUSG00000030562	102.148	-0.190179	0.0763779	-2.48997	0.0127754	0.169199	Nox4
ENSMUSG00000027248	13312.4	-0.0984982	0.0395447	-2.49081	0.0127452	0.169199	Pdia3
ENSMUSG00000032409	4367.75	0.119049	0.0478036	2.49038	0.0127606	0.169199	Atr
ENSMUSG00000085711	983.108	0.175958	0.0706599	2.4902	0.012767	0.169199	NA
ENSMUSG00000071636	181.98	0.205916	0.0827092	2.48965	0.0127871	0.169211	Rimbp3
ENSMUSG00000003970	98150.8	-0.0913668	0.0367041	-2.48928	0.0128003	0.169243	Rpl8
ENSMUSG00000019467	1691.7	-0.155458	0.0625141	-2.48676	0.0128911	0.170301	Arhgef25
ENSMUSG00000027288	18699	0.103786	0.0417503	2.48586	0.0129237	0.170589	Zfp106
ENSMUSG00000061330	930.215	-0.174784	0.0703311	-2.48515	0.0129496	0.170644	NA
ENSMUSG00000059142	2952.31	0.131958	0.0530972	2.48522	0.0129473	0.170644	Zfp945
ENSMUSG00000039960	630.028	-0.191415	0.0770517	-2.48424	0.0129827	0.170937	Rhou
ENSMUSG00000072419	2418.68	0.149992	0.0604056	2.48308	0.0130253	0.171354	Dppa2
ENSMUSG00000038213	109.734	-0.188985	0.0761236	-2.4826	0.0130427	0.17144	Tapbpl
ENSMUSG00000038718	405.207	-0.207035	0.083413	-2.48205	0.0130628	0.171561	Pbx3
ENSMUSG00000081578	808.941	-0.179533	0.0724025	-2.47966	0.0131509	0.172286	NA
ENSMUSG00000078817	3011.38	0.132516	0.053439	2.47976	0.0131471	0.172286	Nlrp12
ENSMUSG00000033624	1343.45	0.180046	0.0726062	2.47976	0.013147	0.172286	Pdpr
ENSMUSG00000057969	193.101	-0.206571	0.0833351	-2.4788	0.0131824	0.172432	Sema3b
ENSMUSG00000001440	35729.6	0.0905781	0.0365417	2.47876	0.0131839	0.172432	Kpnb1
ENSMUSG00000024248	6707.95	-0.111118	0.0448492	-2.47758	0.0132277	0.172861	Cox7a2l
ENSMUSG00000027669	921.38	-0.175716	0.0709357	-2.47711	0.0132451	0.172906	Gnb4
ENSMUSG00000062627	2610.22	0.143396	0.0578936	2.47689	0.0132531	0.172906	Mysm1
ENSMUSG00000032999	270.904	0.207369	0.0837883	2.47492	0.0133267	0.173722	Nlrp4f
ENSMUSG00000038576	286.547	-0.206732	0.0835929	-2.47308	0.0133952	0.174153	Susd4
ENSMUSG00000025104	370.202	-0.204463	0.0826629	-2.47346	0.0133812	0.174153	Hdgfrp3
ENSMUSG00000100865	2689.49	-0.134797	0.0545107	-2.47285	0.0134041	0.174153	NA
ENSMUSG00000068270	619.228	0.189527	0.0766276	2.47335	0.0133852	0.174153	Shroom4
ENSMUSG00000067344	5876.82	-0.118241	0.0478492	-2.47112	0.0134691	0.174834	NA
ENSMUSG00000023044	1140.33	0.17471	0.0707081	2.47086	0.0134787	0.174834	Csad
ENSMUSG00000020656	524.373	0.197874	0.0801169	2.46982	0.0135181	0.175201	Grhl1
ENSMUSG00000031340	94.8448	-0.186209	0.0754082	-2.46935	0.0135357	0.175285	Gabre
ENSMUSG00000068966	1028.22	0.175576	0.0711344	2.46823	0.0135782	0.17569	Zbtb34
ENSMUSG00000032715	2560.73	-0.204908	0.0830524	-2.46721	0.013617	0.176048	Trib3
ENSMUSG00000032867	2352.82	-0.144228	0.0584731	-2.46657	0.0136416	0.176221	Fbxw8
ENSMUSG00000050812	1534.99	-0.161779	0.0656072	-2.46588	0.0136679	0.176416	AI314180
ENSMUSG00000026773	1111.69	-0.177783	0.0721529	-2.46398	0.0137406	0.177208	Pfkfb3
ENSMUSG00000029415	7066.33	0.114446	0.0464658	2.46302	0.0137771	0.177534	Sdad1
ENSMUSG00000027792	258.438	0.206383	0.0838468	2.46143	0.0138386	0.178181	Bche
ENSMUSG00000028601	1740.75	-0.151943	0.061746	-2.46077	0.013864	0.178361	Echdc2
ENSMUSG00000031875	221.561	-0.20592	0.08374	-2.45904	0.0139311	0.179078	Cmtm3
ENSMUSG00000042747	1339.94	-0.164755	0.0670202	-2.45829	0.0139602	0.179082	Krtcap2
ENSMUSG00000029767	8874.04	-0.115886	0.0471429	-2.45818	0.0139643	0.179082	Calu
ENSMUSG00000029672	1883.19	0.147272	0.0599116	2.45815	0.0139656	0.179082	Fam3c
ENSMUSG00000086841	3182.16	-0.142017	0.0578154	-2.45638	0.0140344	0.179177	2410006H16Rik
ENSMUSG00000020585	5610.26	-0.112853	0.0459516	-2.45591	0.0140527	0.179177	Laptm4a
ENSMUSG00000045983	29882.1	0.0933763	0.0380101	2.45662	0.0140251	0.179177	Eif4g1
ENSMUSG00000063410	2490.06	0.135587	0.0551725	2.45751	0.0139903	0.179177	Stk24
ENSMUSG00000028573	530.453	0.193743	0.0788864	2.45597	0.0140505	0.179177	Fggy
ENSMUSG00000063605	524.76	0.196563	0.0800195	2.45643	0.0140324	0.179177	Ccdc102a
ENSMUSG00000084989	455.48	0.199164	0.0810806	2.45637	0.014035	0.179177	Crocc2
ENSMUSG00000033960	598.611	-0.19434	0.0791533	-2.45524	0.0140791	0.179225	9430020K01Rik
ENSMUSG00000053293	3226.76	0.130857	0.053297	2.45524	0.0140792	0.179225	Pom121
ENSMUSG00000074865	1297.47	0.171014	0.0697276	2.4526	0.0141828	0.180398	Zfp934
ENSMUSG00000020841	725.368	-0.183058	0.0747096	-2.45026	0.0142754	0.181429	Cpd
ENSMUSG00000025083	124.729	-0.195323	0.0797519	-2.44913	0.0143203	0.181706	Afap1l2
ENSMUSG00000082896	23920.9	0.0922821	0.0376771	2.44929	0.0143138	0.181706	NA
ENSMUSG00000040322	205.134	-0.204527	0.0835606	-2.44765	0.0143792	0.182307	Slc25a24
ENSMUSG00000030268	11927.3	-0.10466	0.0428171	-2.44436	0.0145111	0.183831	Bcat1
ENSMUSG00000016833	648.507	-0.191309	0.0783097	-2.44299	0.0145663	0.184308	Mrps18c
ENSMUSG00000048154	2900.42	0.133737	0.0547464	2.44284	0.0145722	0.184308	Kmt2d
ENSMUSG00000062604	2737.57	0.135013	0.0552864	2.44207	0.0146033	0.184552	Srpk2
ENSMUSG00000009092	388.373	0.199611	0.0817586	2.44147	0.0146275	0.184616	Derl3
ENSMUSG00000038143	459.663	0.200166	0.0819891	2.44137	0.0146318	0.184616	Stox2
ENSMUSG00000104360	5122.18	0.130314	0.0534163	2.4396	0.0147035	0.185372	NA
ENSMUSG00000038069	1156.9	0.16318	0.0669027	2.43907	0.0147251	0.185497	Cdkn2aip
ENSMUSG00000031103	107.265	-0.183664	0.0753126	-2.4387	0.0147404	0.185522	Elf4
ENSMUSG00000068154	217.492	0.203539	0.0834708	2.43844	0.0147507	0.185522	Insm1
ENSMUSG00000037353	89.2203	-0.182128	0.0747316	-2.4371	0.0148057	0.186064	Letmd1
ENSMUSG00000026516	8177.54	0.112896	0.0463481	2.43582	0.0148581	0.186277	Nvl
ENSMUSG00000109757	1356.71	0.160899	0.066049	2.43606	0.0148483	0.186277	NA
ENSMUSG00000085601	89.0377	0.176927	0.0726202	2.43633	0.0148372	0.186277	Gm4969
ENSMUSG00000106558	417.722	-0.197069	0.0809987	-2.43299	0.0149747	0.187589	NA
ENSMUSG00000061755	5271.45	0.125039	0.0514141	2.43199	0.0150159	0.187956	Bod1l
ENSMUSG00000053173	1917.93	-0.145349	0.0598	-2.43058	0.0150745	0.188493	NA
ENSMUSG00000004040	3537.6	-0.125111	0.0514778	-2.43038	0.0150828	0.188493	Stat3
ENSMUSG00000013822	1628.12	-0.150681	0.0620219	-2.42948	0.0151205	0.188514	Elof1
ENSMUSG00000061607	14965.4	0.102451	0.0421659	2.42971	0.015111	0.188514	Mdc1
ENSMUSG00000048078	2350.01	0.136604	0.0562188	2.42986	0.0151047	0.188514	Tenm4
ENSMUSG00000035284	1614.23	0.166262	0.0684634	2.42848	0.0151622	0.188885	Vps13c
ENSMUSG00000050199	3017.67	0.149035	0.0614007	2.42725	0.0152139	0.18938	Lgr4
ENSMUSG00000022325	3098.01	0.128644	0.0530186	2.4264	0.0152496	0.189673	Pop1
ENSMUSG00000001151	6531.91	0.106947	0.044086	2.42586	0.015272	0.189802	Pcnt
ENSMUSG00000036273	206.088	-0.202155	0.0834242	-2.42322	0.0153838	0.190796	Lrrk2
ENSMUSG00000031584	4803.25	0.122256	0.0504444	2.42358	0.0153683	0.190796	Gsr
ENSMUSG00000098912	283.194	0.202564	0.0835967	2.42311	0.0153883	0.190796	NA
ENSMUSG00000033032	182.103	-0.199771	0.0824588	-2.42268	0.0154065	0.190871	Afap1l1
ENSMUSG00000023990	826.366	-0.180458	0.0744972	-2.42234	0.0154208	0.190898	Tfeb
ENSMUSG00000043091	6892.26	-0.110518	0.0456577	-2.42057	0.0154962	0.19168	Tuba1c
ENSMUSG00000005054	2015.4	-0.153876	0.0636526	-2.41744	0.0156302	0.192909	Cstb
ENSMUSG00000031209	51.0349	-0.149023	0.0616463	-2.41739	0.0156323	0.192909	Heph
ENSMUSG00000038533	4387.68	0.118917	0.0491911	2.41744	0.0156299	0.192909	Cbfa2t2
ENSMUSG00000086583	73143.5	-0.0933172	0.038624	-2.41604	0.0156904	0.193473	NA
ENSMUSG00000017550	3788.53	0.132239	0.0547642	2.4147	0.0157484	0.194036	Atad5
ENSMUSG00000062518	12508.4	0.106648	0.044184	2.41372	0.0157907	0.194406	Zfp534
ENSMUSG00000048967	110.313	-0.187315	0.0776162	-2.41335	0.0158066	0.194449	Ndufa13
ENSMUSG00000034889	2304.05	0.135539	0.0561832	2.41245	0.0158459	0.194781	Cactin
ENSMUSG00000064357	18110.9	-0.104368	0.0432777	-2.41158	0.0158836	0.195092	ATP6
ENSMUSG00000038587	29647.6	0.0997109	0.0413812	2.40957	0.0159715	0.195942	Akap12
ENSMUSG00000024241	2702.98	0.131677	0.0546507	2.40942	0.0159777	0.195942	Sos1
ENSMUSG00000038279	9286.08	0.107757	0.0447694	2.40693	0.0160873	0.197132	Nop2
ENSMUSG00000081735	2085.51	-0.148342	0.0616537	-2.40605	0.016126	0.197414	NA
ENSMUSG00000024997	2915.03	-0.126539	0.0525988	-2.40573	0.01614	0.197414	Prdx3
ENSMUSG00000024030	760.275	0.183107	0.0761186	2.40555	0.016148	0.197414	Abcg1
ENSMUSG00000036466	244.295	0.201636	0.0838485	2.40477	0.0161829	0.197687	Megf11
ENSMUSG00000037949	255.149	-0.201594	0.0838477	-2.40429	0.0162039	0.19779	Ano10
ENSMUSG00000047139	4158.74	-0.116621	0.0485416	-2.4025	0.0162833	0.198493	Cd24a
ENSMUSG00000021969	1034.06	0.170969	0.071165	2.40243	0.0162866	0.198493	Zdhhc20
ENSMUSG00000028857	1552.79	-0.148983	0.062036	-2.40155	0.0163258	0.198815	Tmem222
ENSMUSG00000002881	373.038	-0.196989	0.0820477	-2.40091	0.0163543	0.199009	Nab1
ENSMUSG00000042198	824.125	-0.179183	0.0746555	-2.40013	0.0163893	0.199127	Chchd7
ENSMUSG00000015243	2129.85	-0.144568	0.0602324	-2.40018	0.0163872	0.199127	Abca1
ENSMUSG00000083337	923.393	-0.168798	0.0703549	-2.39924	0.0164293	0.199459	NA
ENSMUSG00000024186	263.379	0.201139	0.0838455	2.39892	0.0164434	0.199476	Rgs11
ENSMUSG00000042195	4119.6	0.116791	0.0487056	2.3979	0.0164895	0.199881	Slc35f2
ENSMUSG00000032076	2244.97	0.13971	0.0582751	2.39743	0.0165107	0.199948	Cadm1
ENSMUSG00000075327	833.971	0.174083	0.0726188	2.39721	0.0165204	0.199948	Zbtb2
ENSMUSG00000022634	281.721	-0.200438	0.0836998	-2.39473	0.0166328	0.20069	Yaf2
ENSMUSG00000020451	8111.14	-0.102468	0.0427812	-2.39516	0.0166132	0.20069	Limk2
ENSMUSG00000101249	448698	-0.101571	0.0424069	-2.39515	0.0166137	0.20069	NA
ENSMUSG00000011034	79.4805	0.175385	0.073231	2.39496	0.0166224	0.20069	Slc5a1
ENSMUSG00000029455	14960.5	0.0971009	0.040596	2.39188	0.0167622	0.202097	Aldh2
ENSMUSG00000027285	1971.72	0.139004	0.0581227	2.39156	0.016777	0.20212	Haus2
ENSMUSG00000068062	126.325	-0.190792	0.0798888	-2.38822	0.0169303	0.203738	Gm14164
ENSMUSG00000001555	647.048	-0.182957	0.0766218	-2.38779	0.0169501	0.203738	Fkbp10
ENSMUSG00000091818	3284.62	-0.124215	0.0520173	-2.38795	0.0169428	0.203738	NA
ENSMUSG00000037020	3458.18	0.125364	0.052515	2.38721	0.0169767	0.203902	Wdr62
ENSMUSG00000017697	297.111	-0.200085	0.0838335	-2.38669	0.0170008	0.203971	Ada
ENSMUSG00000029729	673.502	0.183553	0.0769122	2.38653	0.0170084	0.203971	Zkscan1
ENSMUSG00000036667	412.304	-0.199568	0.083643	-2.38595	0.0170352	0.204137	Tcaf1
ENSMUSG00000001663	146.977	-0.194336	0.0815107	-2.38417	0.0171175	0.204724	Gstt1
ENSMUSG00000027496	5661.23	-0.11751	0.0492957	-2.38377	0.0171362	0.204724	Aurka
ENSMUSG00000081289	8396.83	0.107115	0.0449335	2.38385	0.0171326	0.204724	NA
ENSMUSG00000057286	468.991	0.191381	0.0802646	2.38437	0.0171084	0.204724	St6galnac2
ENSMUSG00000031595	82.3117	-0.1752	0.0735243	-2.38288	0.0171778	0.205065	Pdgfrl
ENSMUSG00000059751	20424.7	-0.0971512	0.040784	-2.38209	0.0172146	0.205193	NA
ENSMUSG00000015365	328.123	0.19923	0.0836356	2.38212	0.0172132	0.205193	Mov10l1
ENSMUSG00000025647	609.638	-0.185492	0.0778969	-2.38124	0.0172542	0.20551	Shisa5
ENSMUSG00000020721	6445.72	0.109635	0.0461138	2.3775	0.0174306	0.207453	Helz
ENSMUSG00000041995	799.024	-0.173237	0.0729056	-2.37618	0.0174928	0.207722	Zbed3
ENSMUSG00000063952	5027.13	0.12584	0.0529577	2.37624	0.0174902	0.207722	Brpf3
ENSMUSG00000037316	1838.22	0.14074	0.059226	2.37633	0.0174859	0.207722	Bag4
ENSMUSG00000051065	1129.2	-0.160437	0.067596	-2.37347	0.0176218	0.209008	Mb21d2
ENSMUSG00000025178	2673.46	-0.132517	0.0558422	-2.37307	0.0176409	0.209008	Pi4k2a
ENSMUSG00000028692	10288.2	-0.0991695	0.041788	-2.37316	0.0176367	0.209008	Akr1a1
ENSMUSG00000070822	1091.14	0.163668	0.0689897	2.37236	0.0176749	0.209109	Zscan18
ENSMUSG00000093537	473.081	0.19034	0.0802333	2.37233	0.0176761	0.209109	NA
ENSMUSG00000027944	5191.8	-0.109888	0.0463427	-2.3712	0.0177303	0.209593	Hax1
ENSMUSG00000101784	849.724	0.176729	0.0745515	2.37056	0.0177612	0.209801	NA
ENSMUSG00000027018	18008.8	-0.0937227	0.0395645	-2.36886	0.017843	0.210609	Hat1
ENSMUSG00000025085	499.555	-0.190901	0.0806206	-2.36789	0.0178898	0.210845	Ablim1
ENSMUSG00000025558	1237.71	0.157101	0.0663463	2.3679	0.0178893	0.210845	Dock9
ENSMUSG00000068969	11725.6	-0.101465	0.0428585	-2.36743	0.0179119	0.210948	NA
ENSMUSG00000050150	1291.4	0.15365	0.0649172	2.36686	0.0179395	0.211115	Slc9b1
ENSMUSG00000038697	4339.33	0.116012	0.0490276	2.36627	0.0179685	0.211298	Taf5l
ENSMUSG00000052056	3729.02	0.120803	0.0510629	2.36576	0.017993	0.211428	Zfp217
ENSMUSG00000017774	3549.39	-0.124909	0.052814	-2.36508	0.0180261	0.211655	Myo1c
ENSMUSG00000101523	6048.96	0.111684	0.0472273	2.36481	0.0180392	0.211655	NA
ENSMUSG00000027315	1503.99	-0.150516	0.0636866	-2.36339	0.0181086	0.211941	Spint1
ENSMUSG00000034892	10374.8	-0.116814	0.0494165	-2.36388	0.0180849	0.211941	Rps29
ENSMUSG00000023150	10508.6	-0.106561	0.0450918	-2.36321	0.0181175	0.211941	Ivns1abp
ENSMUSG00000071669	316.946	0.196566	0.0831754	2.36326	0.0181147	0.211941	Snx29
ENSMUSG00000036103	903.364	-0.190576	0.0806523	-2.36293	0.0181313	0.211945	Colec12
ENSMUSG00000082536	9028.43	-0.110949	0.0469638	-2.36243	0.0181556	0.212071	NA
ENSMUSG00000032381	1207.8	-0.158703	0.0672116	-2.36124	0.0182139	0.212122	Fam96a
ENSMUSG00000044792	1897.7	-0.149013	0.0630997	-2.36154	0.0181992	0.212122	Isca1
ENSMUSG00000058881	2654.86	-0.128416	0.0543826	-2.36135	0.0182087	0.212122	Zfp516
ENSMUSG00000020020	848.093	0.171012	0.0724089	2.36176	0.0181886	0.212122	Usp44
ENSMUSG00000012017	81.4321	-0.168739	0.0715136	-2.35953	0.0182979	0.212446	Scarf2
ENSMUSG00000020108	1458.29	-0.163476	0.0692901	-2.35931	0.0183092	0.212446	Ddit4
ENSMUSG00000060147	2847.29	-0.130577	0.0553394	-2.35957	0.0182963	0.212446	Serpinb6a
ENSMUSG00000030629	3454.59	-0.123608	0.0523792	-2.35986	0.0182817	0.212446	Zfand6
ENSMUSG00000021098	2096.66	0.138768	0.0588015	2.35993	0.0182782	0.212446	4930447C04Rik
ENSMUSG00000037686	260.002	-0.197589	0.0838434	-2.35665	0.0184408	0.213639	Aspg
ENSMUSG00000032187	11257.7	0.0992032	0.0420994	2.35641	0.0184527	0.213639	Smarca4
ENSMUSG00000039262	16701.9	0.106434	0.0451639	2.35661	0.0184428	0.213639	Prrc2b
ENSMUSG00000049420	58.0112	-0.153044	0.0649722	-2.35553	0.0184964	0.213861	Tmem200a
ENSMUSG00000042390	2859.46	0.140406	0.0596084	2.35547	0.0184991	0.213861	Gatad2b
ENSMUSG00000044060	316.837	0.195733	0.0831177	2.35489	0.0185284	0.214042	A830010M20Rik
ENSMUSG00000028378	1773.5	0.145498	0.0618031	2.35422	0.0185618	0.214271	Ptgr1
ENSMUSG00000041189	213.363	-0.195257	0.0829717	-2.3533	0.0186076	0.214642	Chrnb1
ENSMUSG00000025791	1231.21	0.154768	0.0657742	2.35302	0.0186217	0.214648	Pgm2
ENSMUSG00000032324	2302.72	-0.135493	0.0575995	-2.35233	0.0186564	0.214889	Tspan3
ENSMUSG00000039199	117.645	-0.18512	0.0787703	-2.35013	0.0187669	0.215847	Zdhhc1
ENSMUSG00000036435	2792.71	0.12479	0.0530974	2.35021	0.0187629	0.215847	Exoc1
ENSMUSG00000081044	410.19	0.194151	0.0826361	2.34947	0.0188001	0.216071	AU015836
ENSMUSG00000037321	159.657	-0.188721	0.0803701	-2.34815	0.0188667	0.21652	Tap1
ENSMUSG00000034042	3324.97	0.125844	0.0535876	2.34837	0.0188557	0.21652	Gpbp1l1
ENSMUSG00000039756	10260.8	0.0958815	0.0408489	2.34722	0.0189139	0.216904	Dnttip2
ENSMUSG00000028430	7478.68	0.112052	0.0477604	2.34613	0.0189693	0.217222	Nol6
ENSMUSG00000078956	131.854	0.187518	0.0799228	2.34624	0.0189636	0.217222	NA
ENSMUSG00000029544	554.16	-0.184488	0.0786615	-2.34534	0.0190097	0.217368	Cabp1
ENSMUSG00000081861	3378.67	-0.129307	0.0551314	-2.34543	0.0190054	0.217368	NA
ENSMUSG00000026411	1136.74	-0.165031	0.0703854	-2.34467	0.0190438	0.217599	Tmem9
ENSMUSG00000020400	3750.32	0.116482	0.0497065	2.3434	0.0191087	0.218025	Tnip1
ENSMUSG00000029061	52.5098	0.152491	0.0650704	2.34348	0.0191049	0.218025	Mmp23
ENSMUSG00000045055	26189.4	-0.0882052	0.037652	-2.34264	0.0191479	0.218156	NA
ENSMUSG00000035834	5313.98	0.108274	0.0462185	2.34265	0.0191475	0.218156	Polr3g
ENSMUSG00000059713	968.413	0.166858	0.0712377	2.34226	0.0191671	0.218217	Rcan3
ENSMUSG00000039994	6073.19	0.106	0.0452632	2.34186	0.019188	0.218256	Timeless
ENSMUSG00000051934	3048.59	0.122517	0.0523207	2.34166	0.0191983	0.218256	Spats2
ENSMUSG00000063531	1010.84	-0.178998	0.0764605	-2.34105	0.0192295	0.218453	Sema3e
ENSMUSG00000026185	63.1362	-0.160421	0.0685344	-2.34074	0.0192455	0.218476	Igfbp5
ENSMUSG00000015474	308.567	-0.195879	0.083719	-2.33972	0.0192982	0.218917	Ppt2
ENSMUSG00000035545	7006.37	0.105614	0.0451454	2.33941	0.0193144	0.218943	Leng8
ENSMUSG00000028681	882.17	0.171635	0.0734102	2.33803	0.0193857	0.219593	Ptch2
ENSMUSG00000006390	530.514	-0.183174	0.0784119	-2.33605	0.0194887	0.220601	Elovl1
ENSMUSG00000083011	27001.3	-0.0887599	0.0380004	-2.33576	0.0195038	0.220613	NA
ENSMUSG00000044433	2507.95	0.135394	0.0579892	2.33481	0.0195536	0.221017	Camsap3
ENSMUSG00000006920	1995.51	0.137907	0.0590847	2.33406	0.0195926	0.221299	Ezh1
ENSMUSG00000032449	25441.9	-0.0878157	0.0376352	-2.33334	0.0196305	0.221409	Slc25a36
ENSMUSG00000066057	420.413	0.189838	0.081355	2.33346	0.0196241	0.221409	Gm1976
ENSMUSG00000105944	6516.65	-0.102661	0.0440176	-2.33227	0.0196866	0.221608	NA
ENSMUSG00000030189	14685.7	0.0960146	0.0411692	2.3322	0.0196904	0.221608	Ybx3
ENSMUSG00000043535	14480.9	0.10543	0.0451962	2.33271	0.0196635	0.221608	Setx
ENSMUSG00000021018	2204.83	-0.131276	0.0563017	-2.33166	0.0197188	0.221611	Polr2h
ENSMUSG00000032185	4608.11	0.114688	0.0491864	2.3317	0.0197165	0.221611	Carm1
ENSMUSG00000024188	6853.06	0.102958	0.0441704	2.33093	0.0197572	0.221726	Luc7l
ENSMUSG00000020027	6969.56	0.106363	0.0456266	2.33116	0.0197448	0.221726	Socs2
ENSMUSG00000052854	235.583	0.195327	0.0838377	2.32982	0.0198156	0.222222	Nrk
ENSMUSG00000008450	1146.59	-0.156819	0.0673726	-2.32763	0.0199316	0.223097	Nutf2
ENSMUSG00000024800	1711.56	-0.144285	0.0620044	-2.32702	0.0199644	0.223097	Rpp30
ENSMUSG00000022951	1620.49	-0.143978	0.0618679	-2.32719	0.0199552	0.223097	Rcan1
ENSMUSG00000031059	3056.02	-0.123743	0.0531742	-2.32713	0.0199586	0.223097	Ndufb11
ENSMUSG00000029591	3388.59	0.123559	0.0530767	2.32793	0.0199159	0.223097	Ung
ENSMUSG00000035021	1241.48	-0.170535	0.0733122	-2.32615	0.0200106	0.223419	Baz1a
ENSMUSG00000025409	2235.86	-0.131872	0.0566962	-2.32594	0.0200217	0.223419	Mbd6
ENSMUSG00000013593	6164.57	-0.105948	0.045579	-2.32449	0.0200994	0.223979	Ndufs2
ENSMUSG00000095562	6580.5	0.128896	0.0554518	2.32447	0.0201003	0.223979	NA
ENSMUSG00000054951	55.0651	-0.149246	0.0642235	-2.32385	0.0201336	0.224138	9130008F23Rik
ENSMUSG00000026384	1202.83	0.154831	0.0666394	2.32341	0.0201573	0.224138	Ptpn4
ENSMUSG00000030493	625.829	0.181542	0.0781295	2.32361	0.0201466	0.224138	Faap24
ENSMUSG00000041355	13289.7	-0.0942565	0.0405931	-2.32199	0.0202337	0.224263	Ssr2
ENSMUSG00000015597	2443.19	0.129896	0.0559356	2.32223	0.0202203	0.224263	Zfp318
ENSMUSG00000022286	2057.85	0.135139	0.0581993	2.32201	0.0202323	0.224263	Grhl2
ENSMUSG00000025869	1975.59	0.136486	0.0587805	2.32195	0.0202355	0.224263	Nop16
ENSMUSG00000040865	2245.23	0.144273	0.0621436	2.32161	0.020254	0.224263	Ino80d
ENSMUSG00000020776	1050.77	0.159624	0.0687531	2.3217	0.0202491	0.224263	Fbf1
ENSMUSG00000033931	3342.01	0.120777	0.0520575	2.32006	0.0203377	0.22503	Rbm34
ENSMUSG00000061898	826.93	0.170728	0.0736491	2.31813	0.0204421	0.226026	Rbak
ENSMUSG00000017707	4337.13	-0.121676	0.0525512	-2.31538	0.0205922	0.227452	Serinc3
ENSMUSG00000080950	2352.49	0.128815	0.0556378	2.31524	0.0205999	0.227452	NA
ENSMUSG00000034993	6015.46	-0.111829	0.0483142	-2.31461	0.0206342	0.227485	Vat1
ENSMUSG00000102070	448280	-0.0958227	0.0413995	-2.31459	0.0206356	0.227485	NA
ENSMUSG00000027324	1082.16	0.157237	0.067939	2.31439	0.0206463	0.227485	Rpusd2
ENSMUSG00000031112	633.851	-0.178547	0.0771817	-2.31334	0.0207041	0.227687	Stk26
ENSMUSG00000064105	1214.25	0.15577	0.0673377	2.31327	0.020708	0.227687	Cnnm2
ENSMUSG00000064043	542.605	0.182108	0.0787173	2.31344	0.0206986	0.227687	NA
ENSMUSG00000055069	121.788	0.183933	0.0795339	2.31264	0.0207423	0.227905	Rab39
ENSMUSG00000020737	3476.51	-0.11899	0.0514725	-2.31172	0.020793	0.227955	Hn1
ENSMUSG00000045598	4545.24	0.110331	0.04773	2.31156	0.0208017	0.227955	Zfp553
ENSMUSG00000056763	2972.15	0.121442	0.0525381	2.31151	0.0208049	0.227955	Cspp1
ENSMUSG00000043987	1991.67	0.134603	0.0582313	2.31152	0.0208042	0.227955	Cep164
ENSMUSG00000055799	4487.36	0.129767	0.0561497	2.31109	0.0208278	0.228048	Tcf7l1
ENSMUSG00000083899	25413.5	0.0884157	0.0382755	2.30998	0.0208892	0.228223	NA
ENSMUSG00000027002	8797.09	0.0991064	0.0429019	2.31007	0.0208843	0.228223	Nckap1
ENSMUSG00000075040	1003.37	0.163351	0.0707164	2.30994	0.0208913	0.228223	Zfp408
ENSMUSG00000026873	729.35	0.170857	0.0739721	2.30975	0.0209018	0.228223	Phf19
ENSMUSG00000068120	4411.67	-0.120495	0.052178	-2.30931	0.0209264	0.228333	NA
ENSMUSG00000029725	486.335	-0.185142	0.0802212	-2.30789	0.0210052	0.228956	Ppp1r35
ENSMUSG00000032009	2248.64	0.135371	0.0586593	2.30776	0.0210127	0.228956	Sesn3
ENSMUSG00000039501	1409.63	0.147654	0.0640234	2.30625	0.0210968	0.229714	Znfx1
ENSMUSG00000028034	15755	0.106972	0.0463954	2.30566	0.0211298	0.229768	Fubp1
ENSMUSG00000033014	4883.71	0.111161	0.0482129	2.30564	0.0211309	0.229768	Trim33
ENSMUSG00000083622	279.553	-0.19188	0.0832642	-2.30447	0.0211962	0.23	NA
ENSMUSG00000073406	154.081	-0.185477	0.0804809	-2.30461	0.0211886	0.23	H2-Bl
ENSMUSG00000034947	251.751	0.193246	0.0838443	2.30482	0.0211768	0.23	Tmem106a
ENSMUSG00000021917	1908.26	-0.135627	0.0588647	-2.30405	0.0212198	0.230098	Spcs1
ENSMUSG00000025209	3038.72	0.131154	0.0569382	2.30345	0.0212534	0.230304	Peo1
ENSMUSG00000037791	3746.33	0.114151	0.0495764	2.30252	0.0213059	0.230713	Phf12
ENSMUSG00000057605	19676.4	-0.0915212	0.0397568	-2.30202	0.0213338	0.230857	NA
ENSMUSG00000050822	847.828	0.170009	0.0738619	2.30172	0.0213512	0.230886	Slc29a4
ENSMUSG00000032407	13360.9	0.0956755	0.0416042	2.29966	0.0214675	0.231666	U2surp
ENSMUSG00000020994	9508.32	0.102315	0.044491	2.29968	0.0214665	0.231666	Pnn
ENSMUSG00000024038	2773.56	0.128854	0.0560304	2.29972	0.0214642	0.231666	Ndufv3
ENSMUSG00000064355	108.904	-0.178859	0.0778028	-2.29888	0.021512	0.231988	NA
ENSMUSG00000002083	1572.57	-0.141886	0.0617693	-2.29703	0.0216169	0.23296	Bbc3
ENSMUSG00000031026	59.6951	-0.153896	0.0670091	-2.29664	0.0216393	0.232961	Trim66
ENSMUSG00000013646	1588.2	-0.147952	0.0644248	-2.29651	0.0216467	0.232961	Sh3bp5l
ENSMUSG00000078498	2508	0.137265	0.0597914	2.29573	0.0216915	0.233284	NA
ENSMUSG00000028914	1347.46	-0.151225	0.0659072	-2.29452	0.0217608	0.233869	Casp9
ENSMUSG00000055319	3289.76	0.118817	0.051789	2.29426	0.0217758	0.23387	Sec23ip
ENSMUSG00000044308	5580.42	0.115263	0.0502545	2.29359	0.021814	0.233962	Ubr3
ENSMUSG00000078877	345.348	0.19164	0.0835463	2.29381	0.0218012	0.233962	Gm14295
ENSMUSG00000022091	124.675	-0.180314	0.0786651	-2.29217	0.0218959	0.23468	Sorbs3
ENSMUSG00000049562	106.479	0.176831	0.0771613	2.29171	0.0219226	0.234807	Ap5b1
ENSMUSG00000001761	1214.42	-0.150515	0.0656893	-2.29131	0.0219453	0.234825	Smo
ENSMUSG00000032249	11366.1	-0.0927282	0.0404767	-2.2909	0.0219691	0.234825	Anp32a
ENSMUSG00000049553	9177.2	0.10415	0.0454589	2.29107	0.0219593	0.234825	Polr1a
ENSMUSG00000022365	1843.92	-0.137015	0.0598411	-2.28965	0.0220418	0.234964	Derl1
ENSMUSG00000091460	8303.54	-0.102172	0.0446098	-2.29035	0.022001	0.234964	NA
ENSMUSG00000059273	3896.17	0.114285	0.0499047	2.29007	0.0220171	0.234964	Zc3h4
ENSMUSG00000032097	8873.98	0.119682	0.0522673	2.28981	0.0220323	0.234964	Ddx6
ENSMUSG00000066621	1022.26	-0.157683	0.0689198	-2.28792	0.0221421	0.235694	Tecpr1
ENSMUSG00000022564	1394.28	-0.145349	0.0635361	-2.28766	0.0221574	0.235694	Grina
ENSMUSG00000024135	2893.46	0.122139	0.0533827	2.28798	0.0221387	0.235694	Srbd1
ENSMUSG00000063049	945.678	0.164407	0.071874	2.28744	0.0221703	0.235694	Ing2
ENSMUSG00000040648	5070.57	0.112304	0.0491147	2.28656	0.0222214	0.236078	Ppip5k2
ENSMUSG00000047945	5875.81	-0.103095	0.0450924	-2.28629	0.0222371	0.236086	Marcksl1
ENSMUSG00000044017	157.096	-0.187526	0.0820838	-2.28457	0.0223381	0.236668	Adgrd1
ENSMUSG00000063760	115.184	-0.177178	0.0775925	-2.28345	0.0224039	0.236668	Rnf217
ENSMUSG00000022098	101.864	-0.174539	0.0763843	-2.28502	0.0223118	0.236668	Bmp1
ENSMUSG00000008892	2937.17	-0.120814	0.0529238	-2.2828	0.0224424	0.236668	Vdac3
ENSMUSG00000064354	11022.9	-0.108977	0.047734	-2.283	0.0224305	0.236668	COX2
ENSMUSG00000062997	8390.39	-0.101301	0.0443462	-2.28432	0.0223527	0.236668	Rpl35
ENSMUSG00000020460	14492.8	-0.0951492	0.0416702	-2.28339	0.0224074	0.236668	Rps27a
ENSMUSG00000021990	814.134	0.167145	0.0731632	2.28455	0.0223395	0.236668	Spata13
ENSMUSG00000082893	645.386	0.17272	0.0756612	2.28281	0.0224416	0.236668	NA
ENSMUSG00000043843	159.283	0.187916	0.0822974	2.28338	0.0224081	0.236668	Tmem145
ENSMUSG00000001280	8914.84	0.0964675	0.0423124	2.27988	0.0226146	0.238165	Sp1
ENSMUSG00000027082	1384.7	0.148295	0.0650449	2.27988	0.0226146	0.238165	Tfpi
ENSMUSG00000028684	2274.57	-0.132823	0.0582688	-2.27949	0.0226377	0.238248	Urod
ENSMUSG00000061175	2258.63	0.131716	0.0577995	2.27884	0.0226764	0.238497	Fnip2
ENSMUSG00000037126	92.8529	-0.172706	0.0757954	-2.27858	0.0226918	0.238499	Psd
ENSMUSG00000020423	1059.09	-0.165066	0.0724819	-2.27734	0.0227661	0.23912	Btg2
ENSMUSG00000105124	6500.65	0.107206	0.0471168	2.27532	0.0228869	0.240068	NA
ENSMUSG00000002307	3414.37	0.126666	0.0556692	2.27534	0.0228857	0.240068	Daxx
ENSMUSG00000022505	193.736	-0.189481	0.0832937	-2.27486	0.0229144	0.240197	Emp2
ENSMUSG00000054263	1908.96	0.150148	0.0660127	2.27453	0.0229342	0.240244	Lifr
ENSMUSG00000029802	2689.01	-0.133683	0.0587815	-2.27424	0.0229517	0.240267	Abcg2
ENSMUSG00000044937	91.9084	0.171515	0.0754321	2.27377	0.02298	0.240404	Ttc41
ENSMUSG00000013236	3825.61	0.113036	0.0497364	2.2727	0.0230445	0.240774	Ptprs
ENSMUSG00000091071	55.6793	0.150643	0.0662846	2.27267	0.023046	0.240774	NA
ENSMUSG00000021464	354.624	-0.189513	0.0834011	-2.2723	0.0230682	0.240841	Ror2
ENSMUSG00000055817	6460.38	0.101482	0.0446652	2.27206	0.0230831	0.240841	Mta3
ENSMUSG00000003161	693.233	-0.171398	0.0754693	-2.27109	0.0231414	0.241131	Sri
ENSMUSG00000021144	4461.09	0.124326	0.0547396	2.27123	0.0231329	0.241131	Mta1
ENSMUSG00000037820	208.471	-0.189117	0.0833094	-2.27006	0.0232042	0.241624	Tgm2
ENSMUSG00000039157	804.852	-0.16891	0.0744249	-2.26953	0.0232361	0.241637	Fam102a
ENSMUSG00000042185	1780.31	0.138951	0.0612225	2.26961	0.0232314	0.241637	Nfrkb
ENSMUSG00000041483	6480	0.0999679	0.0440859	2.26757	0.0233555	0.242718	Zfp281
ENSMUSG00000038764	1501.46	0.141165	0.0622611	2.26731	0.0233711	0.24272	Ptpn3
ENSMUSG00000031451	375.821	-0.186669	0.0823495	-2.26679	0.023403	0.242891	Gas6
ENSMUSG00000010025	1581.04	-0.145049	0.0640146	-2.26587	0.0234594	0.243156	Aldh3a2
ENSMUSG00000025485	1558.37	-0.141918	0.0626325	-2.26588	0.0234589	0.243156	Ric8a
ENSMUSG00000061778	1054.31	-0.156467	0.069116	-2.26383	0.0235845	0.244229	Mospd2
ENSMUSG00000097113	685.085	0.171021	0.0755501	2.26368	0.023594	0.244229	Gm19705
ENSMUSG00000022263	859.969	0.161322	0.0713053	2.26241	0.023672	0.244875	Trio
ENSMUSG00000018379	28740.1	0.0935206	0.0413452	2.26195	0.0237007	0.245011	Srsf1
ENSMUSG00000072812	1517.37	-0.141714	0.0626714	-2.26123	0.0237451	0.245308	NA
ENSMUSG00000022812	1864.35	0.136361	0.0603183	2.26068	0.023779	0.245498	Gsk3b
ENSMUSG00000057244	11009.4	-0.0961221	0.0425413	-2.2595	0.0238523	0.246093	NA
ENSMUSG00000039202	1376.11	-0.152321	0.0674457	-2.25842	0.0239194	0.246624	Abhd2
ENSMUSG00000082743	4185.32	0.113909	0.0504558	2.25761	0.0239703	0.246986	NA
ENSMUSG00000030654	14394.9	-0.0891484	0.0395238	-2.25557	0.0240979	0.247976	Arl6ip1
ENSMUSG00000040225	19644.4	0.165195	0.0732337	2.25572	0.024088	0.247976	Prrc2c
ENSMUSG00000063672	189.857	-0.186989	0.0829296	-2.25479	0.0241467	0.248317	Nkx6-3
ENSMUSG00000022744	1212.77	-0.151227	0.0670906	-2.25408	0.0241912	0.248611	Cldnd1
ENSMUSG00000022849	4730.75	0.112726	0.0500166	2.25376	0.0242111	0.248654	Hspbap1
ENSMUSG00000022475	195.747	-0.187728	0.0833451	-2.25242	0.024296	0.249363	Hdac7
ENSMUSG00000086015	55.1617	0.147979	0.0657222	2.25158	0.0243486	0.24974	4833417C18Rik
ENSMUSG00000020850	31457.4	0.0988962	0.0439286	2.25129	0.0243671	0.249767	Prpf8
ENSMUSG00000086147	1193.68	0.157457	0.0699826	2.24994	0.0244527	0.250481	NA
ENSMUSG00000058392	7727.07	0.098816	0.0439368	2.24905	0.0245094	0.250898	Rrp1b
ENSMUSG00000021687	949.129	-0.157379	0.0699847	-2.24877	0.0245272	0.250917	Scamp1
ENSMUSG00000001248	1688.42	-0.140139	0.0623456	-2.24777	0.0245907	0.251403	Gramd1a
ENSMUSG00000028683	3187.27	0.118168	0.0525971	2.24666	0.0246615	0.251963	Eif2b3
ENSMUSG00000081740	4743.82	-0.10963	0.0488222	-2.2455	0.0247364	0.2522	NA
ENSMUSG00000029516	2478.95	0.122758	0.0546553	2.24603	0.0247021	0.2522	Cit
ENSMUSG00000033983	2413.15	0.124259	0.0553401	2.24538	0.0247439	0.2522	Coil
ENSMUSG00000047777	2077.08	0.139266	0.0620253	2.2453	0.0247487	0.2522	Phf13
ENSMUSG00000047676	90531.8	-0.0826023	0.0368183	-2.24351	0.0248638	0.253107	NA
ENSMUSG00000049044	71.4651	0.153932	0.0686149	2.24342	0.0248699	0.253107	Rapgef4
ENSMUSG00000006418	4465.67	-0.108097	0.0482358	-2.24101	0.0250252	0.254523	Rnf114
ENSMUSG00000022332	997.917	-0.154467	0.0690336	-2.23756	0.0252497	0.25598	Khdrbs3
ENSMUSG00000082769	9286.66	-0.0944098	0.0421932	-2.23756	0.0252498	0.25598	NA
ENSMUSG00000019820	9770.05	0.0961331	0.0429577	2.23785	0.0252307	0.25598	Utrn
ENSMUSG00000027363	5860.99	0.112191	0.0501285	2.23807	0.0252164	0.25598	Usp8
ENSMUSG00000072978	832.796	0.164193	0.0733709	2.23785	0.0252305	0.25598	NA
ENSMUSG00000026245	8841.46	-0.110067	0.0492138	-2.23651	0.0253182	0.256343	Farsb
ENSMUSG00000066554	8653.36	0.103428	0.0462439	2.23658	0.0253138	0.256343	NA
ENSMUSG00000080054	9592.31	-0.093971	0.0420575	-2.23434	0.0254604	0.257617	NA
ENSMUSG00000075706	13575.2	0.091208	0.0408316	2.23376	0.0254988	0.25784	Gpx4
ENSMUSG00000037071	3109.12	-0.121642	0.0545016	-2.23191	0.0256211	0.258909	Scd1
ENSMUSG00000027864	2746.14	0.122455	0.0548831	2.23119	0.0256683	0.25922	Ptgfrn
ENSMUSG00000073481	675.863	-0.167779	0.0752165	-2.23061	0.0257071	0.259445	March2
ENSMUSG00000027520	6355.93	0.105079	0.0471271	2.22969	0.0257681	0.259895	Zdbf2
ENSMUSG00000051329	6727.65	0.10139	0.0454904	2.22882	0.0258256	0.260307	Nup160
ENSMUSG00000032353	323.707	-0.186056	0.0834912	-2.22846	0.0258501	0.260388	Tmed3
ENSMUSG00000035413	482.659	-0.180226	0.0808886	-2.22808	0.0258754	0.260441	Tmem98
ENSMUSG00000037331	16234.1	0.096683	0.0434017	2.22763	0.0259051	0.260441	Larp1
ENSMUSG00000083218	1635.92	0.138887	0.0623409	2.22786	0.0258901	0.260441	NA
ENSMUSG00000025427	1476.38	0.147975	0.0664578	2.2266	0.0259738	0.260965	Rnf165
ENSMUSG00000102047	83.5159	-0.162982	0.0732284	-2.22567	0.0260363	0.261427	2010010A06Rik
ENSMUSG00000027794	518.531	-0.178182	0.0800971	-2.22457	0.0261099	0.261725	Sohlh2
ENSMUSG00000025401	66.1545	-0.155017	0.0696931	-2.22428	0.0261294	0.261725	Myo1a
ENSMUSG00000024251	2610.73	0.133672	0.0600978	2.22424	0.0261325	0.261725	Thada
ENSMUSG00000021758	634.183	0.170044	0.0764489	2.22428	0.0261296	0.261725	Ddx4
ENSMUSG00000083382	3610.82	-0.113591	0.0510768	-2.22393	0.0261531	0.261764	NA
ENSMUSG00000055835	1593.45	0.140165	0.0630357	2.22358	0.0261769	0.261835	Zfp1
ENSMUSG00000053846	107.778	-0.169922	0.0765066	-2.22101	0.0263501	0.263401	Lipg
ENSMUSG00000040761	6936.55	0.169771	0.0764581	2.22045	0.0263881	0.263613	Spen
ENSMUSG00000106534	2022.2	0.135027	0.0608236	2.21997	0.0264205	0.26377	NA
ENSMUSG00000029467	12138	0.0939887	0.0423427	2.21971	0.0264382	0.263779	Atp2a2
ENSMUSG00000096942	4092.78	-0.108301	0.0488058	-2.21901	0.026486	0.263921	NA
ENSMUSG00000001700	408.263	0.181444	0.0817609	2.21921	0.0264727	0.263921	Gramd3
ENSMUSG00000028345	8215.92	0.0941189	0.0424407	2.21766	0.0265782	0.264505	Tex10
ENSMUSG00000070732	305.564	0.184711	0.0832858	2.2178	0.0265686	0.264505	Rbm44
ENSMUSG00000067818	194.206	-0.183759	0.082904	-2.21652	0.0266556	0.265107	Myl9
ENSMUSG00000019942	8169.09	-0.0943112	0.0425624	-2.21584	0.0267028	0.265386	Cdk1
ENSMUSG00000056211	5066.71	0.104888	0.0473403	2.21562	0.0267174	0.265386	R3hdm1
ENSMUSG00000024014	5721.47	-0.112964	0.0509987	-2.21504	0.0267571	0.265463	Pim1
ENSMUSG00000036769	571.064	0.173025	0.0781145	2.21502	0.0267589	0.265463	Wdr44
ENSMUSG00000075229	3449.28	0.113148	0.0510958	2.21443	0.0267992	0.265695	Ccdc58
ENSMUSG00000028567	2007.62	-0.138964	0.0628156	-2.21225	0.0269494	0.266809	Txndc12
ENSMUSG00000034341	6492.07	-0.101658	0.0459508	-2.21232	0.0269447	0.266809	Wbp2
ENSMUSG00000000948	2182.96	0.142854	0.0645794	2.21206	0.0269624	0.266809	NA
ENSMUSG00000026618	3957.25	0.112638	0.0509293	2.21166	0.0269905	0.266919	Iars2
ENSMUSG00000086688	6145.01	0.108759	0.049217	2.20978	0.0271204	0.268035	NA
ENSMUSG00000003226	9537.5	0.0928615	0.0420427	2.20874	0.0271928	0.268414	Ranbp2
ENSMUSG00000040940	3336.64	0.113743	0.0514931	2.20889	0.0271823	0.268414	Arhgef1
ENSMUSG00000069273	73.05	0.148991	0.0674929	2.2075	0.0272791	0.268929	Hist1h3e
ENSMUSG00000024427	4121.61	0.181306	0.0821257	2.20767	0.0272676	0.268929	Spry4
ENSMUSG00000029304	13631.7	-0.0952189	0.0431409	-2.20716	0.0273028	0.268993	Spp1
ENSMUSG00000037287	1667.82	0.133991	0.0607224	2.20662	0.0273407	0.269199	Tbcel
ENSMUSG00000026994	247.409	-0.184669	0.0838262	-2.203	0.0275948	0.270206	Galnt3
ENSMUSG00000081520	557.202	-0.173442	0.0787552	-2.2023	0.0276443	0.270206	NA
ENSMUSG00000029128	545.294	-0.172736	0.0784189	-2.20274	0.0276134	0.270206	Rab28
ENSMUSG00000038170	1032.8	-0.153832	0.0698519	-2.20226	0.0276472	0.270206	Pde4dip
ENSMUSG00000050628	4420.42	-0.10581	0.0480454	-2.20229	0.0276445	0.270206	Ubald2
ENSMUSG00000074034	9457.61	-0.0996708	0.0452591	-2.20223	0.0276491	0.270206	NA
ENSMUSG00000004865	6988.08	0.100383	0.0455642	2.20312	0.0275862	0.270206	Srpk1
ENSMUSG00000033237	4026.81	0.107111	0.0485937	2.20421	0.0275095	0.270206	Arid2
ENSMUSG00000045098	2616.22	0.121765	0.055271	2.20305	0.0275911	0.270206	Suv420h1
ENSMUSG00000027351	3994.08	0.12248	0.0555731	2.20395	0.027528	0.270206	Spred1
ENSMUSG00000018239	1614.58	0.137775	0.0625135	2.20393	0.0275295	0.270206	Zcchc10
ENSMUSG00000005718	1308.46	0.149244	0.0677039	2.20436	0.0274992	0.270206	Tfap4
ENSMUSG00000042606	6555.06	0.0992368	0.0450724	2.20172	0.0276853	0.270391	Hirip3
ENSMUSG00000030528	5197.41	0.104763	0.0476172	2.20012	0.0277985	0.270993	Blm
ENSMUSG00000024491	3341.36	0.115902	0.0526757	2.20029	0.0277862	0.270993	Rbm27
ENSMUSG00000048402	3261.21	0.11746	0.0533787	2.2005	0.0277716	0.270993	Gli2
ENSMUSG00000028917	261.809	-0.184398	0.0838468	-2.19923	0.0278619	0.271305	Plekhm2
ENSMUSG00000105147	137.511	-0.173707	0.0790131	-2.19845	0.0279168	0.271305	NA
ENSMUSG00000000532	2009.67	-0.135699	0.0617162	-2.19875	0.0278954	0.271305	Acvr1b
ENSMUSG00000070271	8449.4	-0.103542	0.0470964	-2.19852	0.0279119	0.271305	NA
ENSMUSG00000040907	695.747	0.168468	0.0766133	2.19894	0.0278822	0.271305	Atp1a3
ENSMUSG00000022185	7083.39	0.0953503	0.0433895	2.19754	0.0279818	0.271601	Acin1
ENSMUSG00000037816	545.02	0.173244	0.0788352	2.19755	0.0279813	0.271601	Fbxw17
ENSMUSG00000042272	1211.83	0.150643	0.0685788	2.19665	0.0280458	0.272055	Sestd1
ENSMUSG00000022587	3238.47	-0.118985	0.054184	-2.19594	0.0280959	0.272373	Ly6e
ENSMUSG00000025332	7874.75	0.0958708	0.0436832	2.19468	0.0281863	0.273081	Kdm5c
ENSMUSG00000092029	395.361	0.179268	0.0817571	2.19269	0.0283299	0.274304	NA
ENSMUSG00000081406	30555.8	-0.0815953	0.0372339	-2.19142	0.0284211	0.275017	NA
ENSMUSG00000033159	700.009	-0.164823	0.0752323	-2.19086	0.0284621	0.275075	Cnppd1
ENSMUSG00000035941	3170.82	0.118433	0.0540525	2.19107	0.0284469	0.275075	Ibtk
ENSMUSG00000073012	95.3497	-0.15712	0.0717441	-2.19001	0.0285236	0.275501	Fnd3c2
ENSMUSG00000049807	1215.83	-0.146605	0.0669651	-2.18928	0.0285764	0.275795	Arhgap23
ENSMUSG00000081159	18194.1	-0.0921308	0.0420861	-2.18911	0.0285892	0.275795	NA
ENSMUSG00000040435	2980.36	-0.136288	0.06228	-2.18832	0.0286466	0.27618	Ppp1r15a
ENSMUSG00000026824	849.239	-0.156978	0.0718163	-2.18583	0.0288284	0.276687	Kcnj3
ENSMUSG00000041889	66.0163	-0.144831	0.0662449	-2.18629	0.0287944	0.276687	Shisa4
ENSMUSG00000102220	1866.72	-0.129552	0.0592345	-2.1871	0.0287352	0.276687	NA
ENSMUSG00000082121	1966.69	-0.129334	0.0591937	-2.18493	0.0288938	0.276687	NA
ENSMUSG00000038437	5071.85	-0.104287	0.0477207	-2.18536	0.0288622	0.276687	Mllt6
ENSMUSG00000072235	34375.7	-0.0798879	0.0365393	-2.18636	0.0287895	0.276687	Tuba1a
ENSMUSG00000101795	69983.2	-0.0774169	0.0354154	-2.18597	0.0288179	0.276687	NA
ENSMUSG00000054309	5214.54	0.105303	0.0481464	2.18715	0.0287317	0.276687	Cpsf3
ENSMUSG00000025898	3094.91	0.116699	0.0534259	2.18432	0.0289384	0.276687	Cwf19l2
ENSMUSG00000000881	1408.65	0.139931	0.0640502	2.18472	0.0289097	0.276687	Dlg3
ENSMUSG00000027709	1056.71	0.148851	0.0680663	2.18686	0.0287529	0.276687	Mccc1
ENSMUSG00000042010	906.077	0.154057	0.0705317	2.18423	0.0289454	0.276687	Acacb
ENSMUSG00000029769	925.561	0.156854	0.0717667	2.18561	0.028844	0.276687	Ccdc136
ENSMUSG00000002997	430.043	0.177314	0.0811656	2.1846	0.0289183	0.276687	Prkar2b
ENSMUSG00000026177	147.663	-0.177637	0.0813589	-2.18338	0.0290082	0.276834	Slc11a1
ENSMUSG00000024590	16843.3	0.0922576	0.0422554	2.18333	0.0290112	0.276834	Lmnb1
ENSMUSG00000022015	132.329	0.175514	0.0803944	2.18316	0.0290237	0.276834	Tnfsf11
ENSMUSG00000109295	378.462	0.182617	0.0836519	2.18306	0.0290312	0.276834	NA
ENSMUSG00000024827	13213.5	0.0923756	0.0423317	2.18218	0.0290959	0.277284	Gldc
ENSMUSG00000008348	13546	0.0879859	0.0403258	2.18188	0.0291186	0.277291	Ubc
ENSMUSG00000017639	1913.2	0.1373	0.0629325	2.1817	0.0291319	0.277291	Rab11fip4
ENSMUSG00000044894	2319.77	-0.124938	0.057285	-2.18098	0.0291847	0.277625	Uqcrq
ENSMUSG00000038872	629.062	0.166181	0.07621	2.18057	0.0292151	0.277747	Zfhx3
ENSMUSG00000070284	535.715	0.170624	0.078259	2.18024	0.0292393	0.277809	Gmppb
ENSMUSG00000023010	7138.83	-0.0948848	0.043547	-2.17891	0.0293385	0.278583	Tmbim6
ENSMUSG00000015846	465.013	-0.177116	0.081335	-2.17762	0.0294346	0.279327	Rxra
ENSMUSG00000026103	4388.67	0.103787	0.0476772	2.17687	0.02949	0.279684	Gls
ENSMUSG00000056427	322.619	-0.182333	0.083786	-2.17617	0.0295422	0.279878	Slit3
ENSMUSG00000081540	95.4977	-0.165806	0.0761932	-2.17612	0.0295461	0.279878	NA
ENSMUSG00000041164	4804.1	0.101989	0.0468744	2.1758	0.0295704	0.27994	Zmiz2
ENSMUSG00000083910	1870.44	-0.127882	0.058814	-2.17435	0.029679	0.280722	NA
ENSMUSG00000025407	2168.95	-0.126083	0.0579899	-2.17422	0.0296887	0.280722	Gli1
ENSMUSG00000045071	829.28	0.157168	0.0723338	2.17281	0.0297946	0.281554	E130308A19Rik
ENSMUSG00000106664	3459.37	-0.110481	0.0508655	-2.17202	0.0298541	0.281626	NA
ENSMUSG00000066036	14084.4	0.103907	0.0478393	2.172	0.0298559	0.281626	Ubr4
ENSMUSG00000037692	4355.11	0.107821	0.0496327	2.17238	0.0298267	0.281626	Ahdc1
ENSMUSG00000021728	5138.11	0.106284	0.0489408	2.17169	0.0298789	0.281674	Emb
ENSMUSG00000022462	20113.4	0.0938367	0.0432281	2.17073	0.0299513	0.282188	Slc38a2
ENSMUSG00000040506	2695.84	0.116494	0.0537184	2.16861	0.0301121	0.283533	Ambra1
ENSMUSG00000026554	6000.72	0.100034	0.0461385	2.16813	0.0301485	0.283537	Dcaf8
ENSMUSG00000049971	1764.07	0.136129	0.062785	2.16817	0.0301455	0.283537	Glt1d1
ENSMUSG00000028042	485.749	-0.172185	0.0794262	-2.16786	0.0301697	0.283566	Zbtb7b
ENSMUSG00000044216	102.995	-0.165498	0.0763664	-2.16716	0.0302225	0.283864	Kcnj4
ENSMUSG00000020282	763.268	-0.161598	0.0745737	-2.16696	0.0302377	0.283864	Rhbdf1
ENSMUSG00000099481	937.009	0.154255	0.0711926	2.16673	0.0302555	0.283864	Xndc1
ENSMUSG00000020549	3305.13	0.115785	0.0534442	2.16646	0.0302762	0.283889	Elac2
ENSMUSG00000026483	1474.89	-0.148784	0.0687242	-2.16494	0.0303919	0.284635	Fam129a
ENSMUSG00000041718	23070.3	0.0902464	0.0416853	2.16495	0.0303917	0.284635	Alg13
ENSMUSG00000081076	10991.6	-0.0881565	0.0407536	-2.16316	0.0305291	0.285749	NA
ENSMUSG00000046675	469.151	-0.174555	0.0807522	-2.16162	0.0306475	0.286007	Tmem251
ENSMUSG00000080242	1441.86	-0.156411	0.0723287	-2.1625	0.0305797	0.286007	NA
ENSMUSG00000019214	3140.97	0.113746	0.0526175	2.16176	0.0306366	0.286007	Chtf18
ENSMUSG00000041632	2303.05	0.121755	0.056322	2.16176	0.0306363	0.286007	Mrps27
ENSMUSG00000044664	89.6601	0.16216	0.0750086	2.16188	0.0306273	0.286007	Prss42
ENSMUSG00000030541	5792.83	-0.100493	0.0465052	-2.16089	0.0307037	0.286361	Idh2
ENSMUSG00000034891	54.0958	0.140343	0.0649545	2.16063	0.0307236	0.286377	Sncb
ENSMUSG00000039470	397.915	-0.17678	0.0818502	-2.15981	0.0307877	0.286636	Zdhhc2
ENSMUSG00000027238	745.853	0.161039	0.0745616	2.15981	0.0307875	0.286636	Frmd5
ENSMUSG00000060680	1492.82	-0.144632	0.0669771	-2.15942	0.0308174	0.286742	NA
ENSMUSG00000064369	9902.86	-0.0901367	0.041763	-2.15829	0.0309052	0.287389	NA
ENSMUSG00000073000	480.005	0.172404	0.0798932	2.15793	0.0309336	0.287483	NA
ENSMUSG00000038965	3596.12	-0.108453	0.0502826	-2.15687	0.0310154	0.288074	Ube2l3
ENSMUSG00000020456	4925.91	0.100494	0.0466171	2.15574	0.0311038	0.288553	Ogdh
ENSMUSG00000025986	4316.66	0.111779	0.0518505	2.1558	0.0310997	0.288553	Slc39a10
ENSMUSG00000022617	1040.27	-0.148214	0.0687679	-2.15528	0.0311398	0.288718	Chkb
ENSMUSG00000073599	99.0396	-0.163361	0.0758243	-2.15446	0.031204	0.288902	Ecscr
ENSMUSG00000004317	779.567	-0.159804	0.0741791	-2.1543	0.0312163	0.288902	Clcn5
ENSMUSG00000024949	14484.2	0.0844623	0.0392037	2.15445	0.0312051	0.288902	Sf1
ENSMUSG00000030016	9130.91	0.0949123	0.0440615	2.15409	0.0312332	0.288902	Zfp638
ENSMUSG00000023964	174.198	-0.177561	0.0824743	-2.15293	0.0313242	0.289379	Calcr
ENSMUSG00000026924	12851.4	0.0991869	0.0460661	2.15314	0.0313074	0.289379	Sec16a
ENSMUSG00000032571	2694.79	0.116124	0.0539428	2.15273	0.0313399	0.289379	Pik3r4
ENSMUSG00000035236	1195.5	0.145422	0.0675702	2.15216	0.0313845	0.289621	Scai
ENSMUSG00000062203	8531.33	0.0908616	0.0422309	2.15154	0.0314334	0.289902	Gspt1
ENSMUSG00000030704	5054.39	0.100535	0.0467395	2.15096	0.0314792	0.290155	Rab6a
ENSMUSG00000031146	3380.36	-0.111441	0.0518207	-2.15051	0.0315147	0.290311	Plp2
ENSMUSG00000074794	4160.38	0.108378	0.0504098	2.14995	0.0315592	0.290552	Arrdc3
ENSMUSG00000055065	26288.9	0.0833722	0.0387954	2.14902	0.0316326	0.291057	Ddx17
ENSMUSG00000082419	27850.4	-0.079919	0.0372065	-2.14798	0.031715	0.291474	LOC102635048
ENSMUSG00000030980	7592.27	0.0980088	0.0456237	2.1482	0.0316978	0.291474	Knop1
ENSMUSG00000072591	68.5672	-0.148833	0.0693414	-2.14639	0.0318421	0.292471	5930412G12Rik
ENSMUSG00000048752	73.9724	0.148934	0.0694114	2.14567	0.0318995	0.292827	Prss50
ENSMUSG00000030339	195.028	-0.177536	0.0828491	-2.14288	0.0321226	0.29414	Ltbr
ENSMUSG00000091785	1383.01	-0.136365	0.0636413	-2.14272	0.0321359	0.29414	NA
ENSMUSG00000042650	3586.87	0.11963	0.0558081	2.1436	0.0320647	0.29414	Alkbh5
ENSMUSG00000094942	1003.93	0.151347	0.0706181	2.14318	0.032099	0.29414	Gm3604
ENSMUSG00000041774	1105.53	0.156195	0.0728807	2.14316	0.0321	0.29414	Ydjc
ENSMUSG00000005506	11478.4	0.0868232	0.0405294	2.14223	0.0321751	0.294328	Celf1
ENSMUSG00000058093	1750.37	0.128994	0.0602237	2.14192	0.0322	0.294384	Zfp729b
ENSMUSG00000023277	3580.6	0.112702	0.0526258	2.14157	0.0322281	0.29447	Twf2
ENSMUSG00000027860	3591.87	-0.109093	0.0509811	-2.13987	0.0323651	0.29555	Vangl1
ENSMUSG00000040584	1280.51	-0.140672	0.0657821	-2.13845	0.0324803	0.296266	Abcb1a
ENSMUSG00000022742	1651.8	-0.130065	0.0608226	-2.13844	0.0324812	0.296266	Cpox
ENSMUSG00000023902	7152.85	0.103148	0.0482517	2.13771	0.03254	0.296459	Zscan10
ENSMUSG00000048249	3884.88	0.107671	0.0503643	2.13785	0.0325287	0.296459	Crebrf
ENSMUSG00000069814	813.228	0.154652	0.0723555	2.1374	0.0325657	0.296521	Ccdc92b
ENSMUSG00000021752	1035.69	-0.152719	0.0715005	-2.13592	0.0326859	0.296716	Kctd6
ENSMUSG00000096623	3637.72	-0.109565	0.0512911	-2.13615	0.0326674	0.296716	NA
ENSMUSG00000026034	8171.77	0.107946	0.050521	2.13666	0.0326257	0.296716	Clk1
ENSMUSG00000002017	2892.48	0.114059	0.053391	2.1363	0.0326552	0.296716	Fam98a
ENSMUSG00000039686	1210.42	0.140369	0.065689	2.13687	0.0326083	0.296716	Zer1
ENSMUSG00000052316	417.052	0.176163	0.0824831	2.13575	0.0327002	0.296716	Lrrc15
ENSMUSG00000104166	2479.94	-0.131737	0.0617177	-2.1345	0.0328016	0.297318	NA
ENSMUSG00000034269	10324	0.0928339	0.0434927	2.13447	0.0328043	0.297318	Setd5
ENSMUSG00000032291	187.197	-0.176768	0.0828462	-2.13369	0.0328684	0.297726	Crabp1
ENSMUSG00000080790	1756.01	-0.128122	0.0600767	-2.13264	0.032954	0.298331	NA
ENSMUSG00000081453	49558.1	-0.0819099	0.0384362	-2.13106	0.0330839	0.298818	NA
ENSMUSG00000074480	6449.98	0.0940006	0.0440991	2.13158	0.0330415	0.298818	Mex3a
ENSMUSG00000067389	102.178	0.161257	0.0756667	2.13115	0.0330767	0.298818	NA
ENSMUSG00000091561	476.577	0.169654	0.0796014	2.13129	0.0330654	0.298818	NA
ENSMUSG00000106895	3229.84	-0.111927	0.052554	-2.12975	0.0331921	0.299187	NA
ENSMUSG00000038538	3521.6	0.107147	0.0503012	2.13011	0.0331624	0.299187	Ubn2
ENSMUSG00000029192	2898.09	0.116156	0.0545414	2.12968	0.0331982	0.299187	Tbc1d14
ENSMUSG00000081857	934.974	0.150141	0.0705003	2.12965	0.0332007	0.299187	NA
ENSMUSG00000020812	1171.46	0.145614	0.0683896	2.12918	0.0332395	0.299365	1810032O08Rik
ENSMUSG00000079641	13763.1	-0.0947582	0.0445105	-2.1289	0.0332629	0.299405	Rpl39
ENSMUSG00000075266	663.815	-0.162041	0.0761539	-2.12781	0.0333532	0.299543	Cenpw
ENSMUSG00000036737	7781.81	0.0928056	0.0436044	2.12835	0.0333079	0.299543	Oxsr1
ENSMUSG00000033054	3406.84	0.111583	0.052441	2.12779	0.0333545	0.299543	Npat
ENSMUSG00000065968	216.758	0.178048	0.0836757	2.12784	0.0333507	0.299543	Ifitm7
ENSMUSG00000026638	408.028	-0.174631	0.0821029	-2.12697	0.0334222	0.299628	Irf6
ENSMUSG00000031788	884.427	-0.154401	0.0726067	-2.12654	0.0334583	0.299628	Kifc3
ENSMUSG00000009013	5467.75	-0.115341	0.054218	-2.12736	0.0333903	0.299628	Dynll1
ENSMUSG00000026956	3285.05	-0.112095	0.0527172	-2.12635	0.0334744	0.299628	Uap1l1
ENSMUSG00000055850	3577.97	-0.106451	0.0500522	-2.12679	0.0334374	0.299628	Rnf181
ENSMUSG00000021134	17874	0.0863111	0.0405921	2.1263	0.0334782	0.299628	Srsf5
ENSMUSG00000062519	287.261	0.177798	0.083696	2.12434	0.033642	0.300923	Zfp398
ENSMUSG00000025738	316.765	-0.176756	0.0832404	-2.12344	0.0337166	0.301248	Fbxl16
ENSMUSG00000023852	10561.7	0.0866573	0.0408068	2.1236	0.0337034	0.301248	Chd1
ENSMUSG00000001864	365.92	-0.175691	0.0827892	-2.12215	0.0338256	0.301488	Aif1l
ENSMUSG00000030428	783.088	-0.156331	0.0736696	-2.12206	0.0338329	0.301488	Ttyh1
ENSMUSG00000030208	805.709	-0.154131	0.0726487	-2.1216	0.0338715	0.301488	Emp1
ENSMUSG00000027189	2007.43	-0.138695	0.065363	-2.12192	0.0338448	0.301488	Trim44
ENSMUSG00000059159	20220.9	-0.0877051	0.041345	-2.1213	0.0338968	0.301488	NA
ENSMUSG00000105914	12709.2	-0.0847282	0.0399405	-2.12136	0.0338913	0.301488	NA
ENSMUSG00000000275	5612.72	0.113626	0.0535411	2.12221	0.0338199	0.301488	Trim25
ENSMUSG00000025081	101.105	0.159495	0.0751433	2.12255	0.0337917	0.301488	Tdrd1
ENSMUSG00000028834	503.496	-0.167629	0.0790701	-2.12001	0.0340054	0.301918	Trim63
ENSMUSG00000026790	14513.4	0.0827987	0.0390581	2.11988	0.0340159	0.301918	Odf2
ENSMUSG00000025266	6075.03	0.109819	0.0518038	2.1199	0.0340147	0.301918	Gnl3l
ENSMUSG00000022704	2269.6	0.119712	0.0564792	2.11958	0.0340411	0.301918	Qtrtd1
ENSMUSG00000024140	1001.08	0.162633	0.0767267	2.11965	0.034036	0.301918	Epas1
ENSMUSG00000028164	4041.37	-0.106768	0.0504113	-2.11794	0.0341803	0.302737	Manba
ENSMUSG00000018286	7716.01	-0.0915075	0.0432085	-2.11781	0.0341911	0.302737	Psmb6
ENSMUSG00000083305	1851.89	0.129511	0.0611407	2.11825	0.0341543	0.302737	NA
ENSMUSG00000062184	193.972	-0.17638	0.0833274	-2.11671	0.0342849	0.302885	Hs6st2
ENSMUSG00000063019	721.009	-0.156677	0.074001	-2.11723	0.0342403	0.302885	Manbal
ENSMUSG00000017386	3786.92	-0.110693	0.0522919	-2.11683	0.0342741	0.302885	Traf4
ENSMUSG00000029047	740.223	0.157778	0.0745291	2.117	0.0342599	0.302885	Pex10
ENSMUSG00000053684	1074.66	0.144004	0.0680622	2.11577	0.0343642	0.303416	BC048403
ENSMUSG00000020230	381.969	-0.174796	0.082718	-2.11316	0.0345874	0.303751	Prmt2
ENSMUSG00000099474	457.855	-0.169981	0.0804234	-2.11358	0.0345511	0.303751	1700097N02Rik
ENSMUSG00000056737	718.06	-0.157418	0.0744954	-2.11313	0.0345899	0.303751	Capg
ENSMUSG00000056515	1409.65	-0.134924	0.0638523	-2.11306	0.0345953	0.303751	Rab31
ENSMUSG00000025666	2577.99	-0.11462	0.0542426	-2.1131	0.0345919	0.303751	Tmem47
ENSMUSG00000024056	3830.45	-0.113034	0.0534915	-2.11311	0.0345913	0.303751	Ndc80
ENSMUSG00000027180	2973.36	-0.111507	0.0527536	-2.11373	0.0345382	0.303751	Fbxo3
ENSMUSG00000037364	12562.7	0.088581	0.0419185	2.11317	0.0345859	0.303751	Srrt
ENSMUSG00000079225	8711.41	0.0926747	0.0438239	2.11471	0.0344548	0.303751	NA
ENSMUSG00000048897	7240.79	0.104396	0.0493815	2.11406	0.0345097	0.303751	Zfp710
ENSMUSG00000034235	2575.74	0.125808	0.0595478	2.11271	0.0346253	0.303845	Usp54
ENSMUSG00000085687	442.326	0.170917	0.0809167	2.11225	0.0346646	0.304021	NA
ENSMUSG00000010277	11916.4	0.0880943	0.0417177	2.11168	0.0347142	0.304218	2610507B11Rik
ENSMUSG00000041134	156.087	0.170401	0.0806997	2.11154	0.0347257	0.304218	Cyyr1
ENSMUSG00000021690	1429.34	0.135591	0.0642729	2.10961	0.0348923	0.305506	Jmy
ENSMUSG00000051335	389.469	0.173502	0.0822721	2.10888	0.0349552	0.305887	Gfod1
ENSMUSG00000067869	5178.98	0.10123	0.0480128	2.10839	0.0349975	0.306087	NA
ENSMUSG00000024493	18416.4	-0.103675	0.0491874	-2.10776	0.0350518	0.306221	Lars
ENSMUSG00000021179	1553.04	0.132349	0.0627891	2.10784	0.0350451	0.306221	Nrde2
ENSMUSG00000020649	10949.2	-0.0990672	0.0470181	-2.107	0.0351175	0.306626	Rrm2
ENSMUSG00000109617	752.577	-0.157948	0.0750009	-2.10595	0.035209	0.307253	NA
ENSMUSG00000022464	6596.2	0.0958873	0.0455525	2.10498	0.0352927	0.307813	Slc38a4
ENSMUSG00000083646	195.101	0.172264	0.0818713	2.10408	0.0353716	0.30833	NA
ENSMUSG00000025743	185.893	-0.173373	0.0824914	-2.10172	0.0355782	0.30996	Sdc3
ENSMUSG00000025921	402.172	-0.170978	0.0813676	-2.10131	0.0356142	0.310101	Rdh10
ENSMUSG00000072244	7169.94	0.107118	0.0509832	2.10105	0.0356369	0.310128	Trim6
ENSMUSG00000000126	72.2375	-0.149819	0.0713165	-2.10076	0.035662	0.310153	Wnt9a
ENSMUSG00000024201	1530.01	0.134256	0.0639141	2.10056	0.0356792	0.310153	Kdm4b
ENSMUSG00000048826	1350.72	-0.134155	0.0639026	-2.09937	0.0357842	0.310894	Dact2
ENSMUSG00000031256	4633.24	0.10218	0.0487035	2.09799	0.0359056	0.311777	Cstf2
ENSMUSG00000026807	103.072	-0.161857	0.0771985	-2.09664	0.0360257	0.312486	Ak8
ENSMUSG00000019055	987.216	-0.145858	0.0695679	-2.09662	0.036027	0.312486	Plod1
ENSMUSG00000037455	124.888	-0.164965	0.0787761	-2.0941	0.0362511	0.313008	Slc18b1
ENSMUSG00000054136	93.6572	-0.155274	0.0741472	-2.09413	0.0362481	0.313008	Adm2
ENSMUSG00000024180	2187.43	-0.127439	0.0608524	-2.09423	0.0362398	0.313008	Tmem8
ENSMUSG00000033940	3081.31	-0.11234	0.0536558	-2.09371	0.0362862	0.313008	Brk1
ENSMUSG00000084353	3507.53	-0.111306	0.0531406	-2.09456	0.0362104	0.313008	NA
ENSMUSG00000016664	3777.66	-0.109075	0.052078	-2.09445	0.0362195	0.313008	Pacsin2
ENSMUSG00000080198	9741.34	-0.103747	0.0495445	-2.09401	0.0362588	0.313008	NA
ENSMUSG00000002102	10135.2	-0.0881953	0.0420909	-2.09535	0.0361395	0.313008	Psmc3
ENSMUSG00000004099	14872.1	0.0898808	0.0429276	2.09378	0.0362798	0.313008	Dnmt1
ENSMUSG00000020228	4363.75	0.102461	0.0488975	2.09542	0.0361334	0.313008	Helb
ENSMUSG00000024181	2439.79	-0.127018	0.0606982	-2.09261	0.0363838	0.313651	Mrpl28
ENSMUSG00000081396	90.7574	0.156553	0.0748191	2.09242	0.0364005	0.313651	NA
ENSMUSG00000001998	1076.75	0.146861	0.0702103	2.09173	0.0364623	0.314011	Ap4e1
ENSMUSG00000110126	268.395	-0.174967	0.0837348	-2.08954	0.0366588	0.31553	NA
ENSMUSG00000034708	5628.64	-0.104107	0.0498356	-2.08902	0.0367062	0.315766	Grn
ENSMUSG00000107035	10795.4	0.0888486	0.0425381	2.08868	0.0367362	0.315851	NA
ENSMUSG00000020328	5474.97	-0.101785	0.0487603	-2.08745	0.0368471	0.316113	Nudcd2
ENSMUSG00000035623	3327.25	0.109937	0.0526649	2.08749	0.0368442	0.316113	Rsf1
ENSMUSG00000036282	1613.08	0.133605	0.0639839	2.0881	0.036789	0.316113	Naa30
ENSMUSG00000021313	407.085	0.171493	0.0821507	2.08754	0.0368397	0.316113	Ryr2
ENSMUSG00000082254	139.392	-0.167938	0.0805059	-2.08603	0.0369757	0.317044	NA
ENSMUSG00000060860	17492.5	-0.0859922	0.0412396	-2.08519	0.0370525	0.317529	Ube2s
ENSMUSG00000029298	67.7145	-0.146179	0.0701149	-2.08484	0.0370835	0.317622	Gbp9
ENSMUSG00000033423	2281.63	-0.120756	0.0579512	-2.08375	0.0371825	0.318124	Eri3
ENSMUSG00000032412	4656.16	-0.098754	0.0473894	-2.08388	0.0371708	0.318124	Atp1b3
ENSMUSG00000033400	915.861	0.149288	0.0716527	2.08349	0.0372067	0.318158	Agl
ENSMUSG00000081400	18910.9	-0.0795228	0.0381834	-2.08266	0.0372826	0.318634	NA
ENSMUSG00000030905	131.792	-0.164757	0.0791451	-2.08171	0.037369	0.319198	Crym
ENSMUSG00000078853	93.6755	-0.150388	0.0722536	-2.08139	0.0373985	0.319244	Igtp
ENSMUSG00000083424	5530.83	-0.0974429	0.0468204	-2.08121	0.0374149	0.319244	NA
ENSMUSG00000050002	348.891	-0.17288	0.0830786	-2.08092	0.0374415	0.319298	Idnk
ENSMUSG00000032411	5965.96	0.0976741	0.0469615	2.07988	0.0375367	0.319936	Tfdp2
ENSMUSG00000017776	6267.65	-0.0926327	0.0445536	-2.07913	0.0376053	0.320348	Crk
ENSMUSG00000033102	1345.87	-0.134417	0.0646735	-2.07839	0.0376732	0.320489	Cdc14b
ENSMUSG00000022353	9350.08	0.0946549	0.0455445	2.07829	0.0376823	0.320489	Mtss1
ENSMUSG00000029178	4724.99	0.0985272	0.0474079	2.07829	0.037683	0.320489	Klf3
ENSMUSG00000080996	5470.62	-0.108841	0.0523808	-2.07789	0.0377197	0.320584	NA
ENSMUSG00000053332	9502.44	0.088155	0.0424287	2.07772	0.0377349	0.320584	Gas5
ENSMUSG00000031557	805.316	-0.160355	0.0771931	-2.07732	0.0377718	0.320724	Plekha2
ENSMUSG00000071655	8558.83	-0.0900013	0.0433449	-2.0764	0.0378569	0.321273	Ubxn1
ENSMUSG00000028671	534.86	-0.166677	0.080306	-2.07552	0.037938	0.321614	Gale
ENSMUSG00000041130	4591.37	-0.0986148	0.0475092	-2.0757	0.0379217	0.321614	Zfp598
ENSMUSG00000027163	793.877	-0.150611	0.0725916	-2.07478	0.0380072	0.322028	Commd9
ENSMUSG00000026620	288.044	-0.173623	0.0837156	-2.07396	0.038083	0.322191	Mark1
ENSMUSG00000033590	305.7	-0.173473	0.0836446	-2.07393	0.0380857	0.322191	Myo5c
ENSMUSG00000046598	1041.71	-0.141943	0.0684425	-2.07391	0.0380879	0.322191	Bdh1
ENSMUSG00000004356	8473.32	0.093836	0.0452581	2.07335	0.0381394	0.322453	Utp20
ENSMUSG00000038056	3405.35	0.113472	0.0547347	2.07313	0.03816	0.322454	Kmt2c
ENSMUSG00000071419	2351.43	-0.125385	0.0605065	-2.07226	0.0382416	0.322971	NA
ENSMUSG00000032251	502.995	-0.165158	0.0797954	-2.06976	0.0384745	0.324413	Irak1bp1
ENSMUSG00000067713	719.17	-0.153776	0.0742866	-2.07004	0.0384489	0.324413	Prkag1
ENSMUSG00000083022	5634.49	-0.104682	0.0505821	-2.06954	0.038495	0.324413	NA
ENSMUSG00000087034	199.187	0.172385	0.0832922	2.06965	0.0384855	0.324413	NA
ENSMUSG00000031320	48795.1	-0.0758557	0.0366744	-2.06835	0.0386067	0.325007	Rps4x
ENSMUSG00000039630	57594.5	0.0851647	0.0411709	2.06856	0.038587	0.325007	Hnrnpu
ENSMUSG00000040472	970.019	-0.149288	0.0722024	-2.06764	0.038674	0.325399	Rabggta
ENSMUSG00000080885	10346.5	-0.0845247	0.0408947	-2.06689	0.0387449	0.325822	NA
ENSMUSG00000067575	5567.96	-0.0967286	0.0468387	-2.06514	0.0389095	0.327031	NA
ENSMUSG00000031438	338.562	-0.171783	0.0832198	-2.0642	0.0389984	0.327095	Rnf128
ENSMUSG00000015522	3828.03	0.106008	0.0513561	2.06418	0.0390003	0.327095	Arnt
ENSMUSG00000096141	95.9737	0.156234	0.0756825	2.06433	0.0389864	0.327095	Dnah7a
ENSMUSG00000038298	128.992	0.165825	0.0803181	2.06461	0.0389601	0.327095	Pdzk1
ENSMUSG00000108105	1352.73	-0.132372	0.0641373	-2.06388	0.0390287	0.327159	NA
ENSMUSG00000003200	2597.81	-0.113617	0.0550582	-2.06357	0.0390582	0.327232	Sh3gl1
ENSMUSG00000025318	105.507	-0.159542	0.0773441	-2.06276	0.0391354	0.327377	Jph3
ENSMUSG00000085939	1938.3	-0.122464	0.0593651	-2.0629	0.0391221	0.327377	NA
ENSMUSG00000063273	8773.78	0.0984213	0.047714	2.06273	0.0391379	0.327377	Naa15
ENSMUSG00000026000	1435.57	-0.131205	0.0636195	-2.06234	0.0391752	0.327515	Lancl1
ENSMUSG00000034893	1834.06	0.121936	0.0591521	2.0614	0.0392647	0.328089	Cog3
ENSMUSG00000029468	1042.04	-0.140789	0.0683314	-2.06038	0.0393621	0.328642	P2rx7
ENSMUSG00000031311	11883.1	-0.0909758	0.0441572	-2.06027	0.0393727	0.328642	Nono
ENSMUSG00000050310	2749.67	0.117384	0.0569897	2.05974	0.0394234	0.328891	Rictor
ENSMUSG00000044080	134.493	-0.166055	0.0806337	-2.05937	0.0394588	0.328917	S100a1
ENSMUSG00000014303	1290.81	-0.14031	0.0681385	-2.05919	0.0394765	0.328917	Glis2
ENSMUSG00000035569	14594.6	0.103002	0.0500347	2.05862	0.039531	0.328917	Ankrd11
ENSMUSG00000044807	1215.89	0.136363	0.0662274	2.05902	0.0394928	0.328917	Zfp354c
ENSMUSG00000078768	785.833	0.152645	0.0741434	2.05878	0.0395157	0.328917	Zfp566
ENSMUSG00000025812	2062.34	0.117981	0.0573324	2.05784	0.0396057	0.329364	Pard3
ENSMUSG00000083481	11721.4	-0.0970454	0.0471737	-2.05719	0.0396675	0.329703	NA
ENSMUSG00000026833	268.507	-0.172217	0.083808	-2.0549	0.0398891	0.331135	Olfm1
ENSMUSG00000080241	1245.03	0.134189	0.0653056	2.05479	0.0398997	0.331135	NA
ENSMUSG00000001930	377.981	0.168624	0.0820653	2.05475	0.0399029	0.331135	Vwf
ENSMUSG00000050732	238.669	-0.17225	0.0838435	-2.05443	0.0399343	0.331221	Vamp8
ENSMUSG00000028347	6645.56	0.0907243	0.0441662	2.05416	0.0399606	0.331264	Tmeff1
ENSMUSG00000081584	478.016	-0.164243	0.0799718	-2.05376	0.0399992	0.331409	NA
ENSMUSG00000017466	131.114	-0.164968	0.0804085	-2.05162	0.0402063	0.332251	Timp2
ENSMUSG00000020612	5389.83	-0.0951054	0.0463561	-2.05163	0.0402061	0.332251	Prkar1a
ENSMUSG00000062785	990.763	0.142145	0.0692699	2.05204	0.0401656	0.332251	Kcnc3
ENSMUSG00000063450	1405.81	0.145265	0.0707899	2.05205	0.0401645	0.332251	Syne2
ENSMUSG00000027075	649.025	0.15853	0.0772661	2.05174	0.0401946	0.332251	Slc43a1
ENSMUSG00000027306	7941.33	-0.0901258	0.0439563	-2.05035	0.04033	0.333099	Nusap1
ENSMUSG00000034867	3805.87	0.105558	0.0515101	2.04927	0.0404359	0.333642	Ankrd27
ENSMUSG00000038178	762.086	0.150025	0.0732099	2.04924	0.0404382	0.333642	Slc43a2
ENSMUSG00000041440	1326.03	0.13348	0.0651504	2.04879	0.0404825	0.333832	Gk5
ENSMUSG00000109222	364.198	-0.168639	0.0823288	-2.04836	0.0405248	0.334006	NA
ENSMUSG00000108609	13410	-0.0953798	0.0466023	-2.04668	0.0406899	0.335191	NA
ENSMUSG00000089958	2867.72	0.111604	0.0545442	2.04613	0.0407438	0.33546	NA
ENSMUSG00000048271	4825.54	0.105213	0.0514294	2.04577	0.0407792	0.335575	Rbm33
ENSMUSG00000029217	85.253	-0.151743	0.0741821	-2.04555	0.0408006	0.335576	Tec
ENSMUSG00000028940	55.3945	-0.135704	0.0663715	-2.04461	0.0408929	0.336159	Hes2
ENSMUSG00000103286	6551.8	-0.0920859	0.04506	-2.04363	0.0409901	0.336256	NA
ENSMUSG00000053553	1924.86	0.120914	0.0591606	2.04383	0.0409699	0.336256	3110082I17Rik
ENSMUSG00000042599	869.042	0.147508	0.0721754	2.04374	0.0409789	0.336256	Kdm7a
ENSMUSG00000086503	234.199	0.170944	0.0836441	2.04371	0.0409826	0.336256	Xist
ENSMUSG00000030662	25942.2	0.0850968	0.0416571	2.04279	0.0410732	0.336761	Ipo5
ENSMUSG00000022559	2374.01	-0.1175	0.0575387	-2.0421	0.0411414	0.33697	Fbxl6
ENSMUSG00000029674	930.144	0.146823	0.071895	2.04218	0.0411334	0.33697	Limk1
ENSMUSG00000032637	13243.1	-0.0890106	0.0435967	-2.04168	0.0411829	0.337134	Atxn2l
ENSMUSG00000026864	15291.7	-0.0942639	0.0461898	-2.0408	0.041271	0.337504	Hspa5
ENSMUSG00000016200	997.846	0.14096	0.0690663	2.04094	0.0412567	0.337504	Syt14
ENSMUSG00000094974	1703.11	-0.125797	0.0616795	-2.03953	0.0413968	0.338357	NA
ENSMUSG00000104280	3724.46	-0.102321	0.0501749	-2.03928	0.0414222	0.338389	NA
ENSMUSG00000102526	56.5141	0.132003	0.0647467	2.03876	0.0414743	0.338639	NA
ENSMUSG00000043259	1110.66	-0.137516	0.0674786	-2.03792	0.0415576	0.338971	Fam13c
ENSMUSG00000074735	979.617	0.142161	0.0697581	2.03792	0.0415581	0.338971	NA
ENSMUSG00000001053	2057.91	0.126266	0.0619762	2.03733	0.0416171	0.339276	N4bp3
ENSMUSG00000056091	187.762	-0.169533	0.0832646	-2.03607	0.0417433	0.339322	St3gal5
ENSMUSG00000000915	869.303	-0.146477	0.0719442	-2.03598	0.0417521	0.339322	Hip1r
ENSMUSG00000042476	84.2282	-0.141909	0.0696865	-2.0364	0.0417105	0.339322	Abcb4
ENSMUSG00000039219	2965.98	0.106949	0.052516	2.03651	0.0416996	0.339322	Arid4b
ENSMUSG00000040557	2865.27	0.109016	0.0535275	2.03664	0.0416859	0.339322	Wbscr27
ENSMUSG00000085412	473.368	0.162668	0.0798794	2.03642	0.0417081	0.339322	Halr1
ENSMUSG00000022750	1965.89	-0.120767	0.0593248	-2.03569	0.0417819	0.339389	Klhl22
ENSMUSG00000078192	7110.84	-0.0883365	0.0434065	-2.0351	0.041841	0.339694	NA
ENSMUSG00000032657	367.956	-0.170036	0.0836178	-2.03349	0.0420029	0.340832	Fam189b
ENSMUSG00000032218	6315.71	-0.0979327	0.0481812	-2.03259	0.042094	0.341395	Ccnb2
ENSMUSG00000039318	2904.39	0.107766	0.0530407	2.03176	0.0421776	0.341545	Rab3gap2
ENSMUSG00000038563	2137.13	0.116614	0.0573895	2.03197	0.0421568	0.341545	Efl1
ENSMUSG00000037773	1065.53	0.138746	0.068275	2.03216	0.0421372	0.341545	Pced1a
ENSMUSG00000083192	8602.24	-0.0936646	0.0461148	-2.03112	0.0422432	0.3419	NA
ENSMUSG00000003051	750.207	0.14975	0.0737404	2.03078	0.0422777	0.342004	Elf3
ENSMUSG00000084106	45206.1	-0.074102	0.0365152	-2.02935	0.0424227	0.343	NA
ENSMUSG00000028737	1603.81	-0.12734	0.0627563	-2.02912	0.042446	0.343006	Aldh4a1
ENSMUSG00000055531	9135.22	0.10117	0.0498642	2.02891	0.042467	0.343006	Cpsf6
ENSMUSG00000064602	66.9764	0.142069	0.0700495	2.02812	0.042548	0.343484	Snora41
ENSMUSG00000048355	736.922	0.14983	0.0738971	2.02754	0.0426069	0.343783	Arxes1
ENSMUSG00000010607	583.426	-0.161389	0.0796377	-2.02654	0.0427094	0.344083	Pigyl
ENSMUSG00000035476	2146.55	0.117745	0.0580932	2.02684	0.0426791	0.344083	Tab3
ENSMUSG00000102359	154.975	0.166317	0.0820697	2.02654	0.0427097	0.344083	NA
ENSMUSG00000050592	210.676	-0.169164	0.083502	-2.02586	0.0427787	0.344463	Fam78a
ENSMUSG00000073700	2437.17	0.127238	0.0628181	2.02551	0.0428154	0.344582	Klhl21
ENSMUSG00000039542	459.015	-0.162918	0.0804729	-2.02451	0.0429181	0.345232	Ncam1
ENSMUSG00000009293	1397.84	-0.128254	0.0634029	-2.02283	0.0430902	0.346439	Ube2g2
ENSMUSG00000057497	4595.73	0.100486	0.049688	2.02235	0.0431405	0.346667	Fam136a
ENSMUSG00000103880	2907.7	-0.109395	0.0540994	-2.02212	0.0431643	0.346681	NA
ENSMUSG00000028757	4686.53	-0.0955141	0.0472524	-2.02136	0.0432423	0.346953	Ddost
ENSMUSG00000004929	6104.09	0.091934	0.0454785	2.02148	0.0432299	0.346953	Thop1
ENSMUSG00000022346	2100.12	0.126769	0.0627231	2.0211	0.0432697	0.346996	Myc
ENSMUSG00000028466	537.932	-0.159597	0.0790307	-2.01943	0.0434427	0.347767	Creb3
ENSMUSG00000019998	1410.59	-0.130235	0.0645058	-2.01896	0.0434911	0.347767	Stx7
ENSMUSG00000106239	3333.01	0.102488	0.0507643	2.01889	0.0434986	0.347767	NA
ENSMUSG00000081657	3387.11	0.112499	0.0557034	2.0196	0.0434251	0.347767	NA
ENSMUSG00000006763	1735.07	0.121294	0.0600709	2.01918	0.0434685	0.347767	Saal1
ENSMUSG00000035547	1210.36	0.133923	0.0663106	2.01963	0.0434214	0.347767	Capn5
ENSMUSG00000008855	2063.97	-0.120134	0.0595117	-2.01866	0.0435224	0.347782	Hdac5
ENSMUSG00000020532	2093.69	0.115724	0.0573358	2.01836	0.0435538	0.347855	Acaca
ENSMUSG00000093651	1185.97	-0.133685	0.0662513	-2.01785	0.0436068	0.348102	NA
ENSMUSG00000031007	2504.14	-0.112034	0.0555401	-2.01717	0.0436773	0.348232	Atp6ap2
ENSMUSG00000082157	7047.98	-0.0900019	0.0446204	-2.01706	0.0436895	0.348232	NA
ENSMUSG00000029650	114.644	0.156624	0.0776383	2.01736	0.0436582	0.348232	Slc46a3
ENSMUSG00000048720	186.918	-0.167233	0.0829425	-2.01626	0.043773	0.348545	Tbc1d12
ENSMUSG00000049878	4563.45	0.0995743	0.0493849	2.01629	0.0437697	0.348545	Rlf
ENSMUSG00000047669	137.183	0.161737	0.0802392	2.01569	0.0438322	0.34884	Msl3l2
ENSMUSG00000054428	10320.3	0.088181	0.0437524	2.01545	0.0438573	0.348863	Atpif1
ENSMUSG00000032802	1564.69	0.130022	0.0645314	2.01487	0.0439181	0.34917	Srxn1
ENSMUSG00000028261	2118.87	-0.115219	0.0571952	-2.01448	0.0439593	0.349321	Ndufaf4
ENSMUSG00000078737	96.4713	0.151285	0.0751076	2.01424	0.0439845	0.349345	NA
ENSMUSG00000026223	704.452	-0.153256	0.076113	-2.01353	0.0440588	0.349406	Itm2c
ENSMUSG00000083396	5496.87	-0.0915955	0.0454884	-2.0136	0.0440514	0.349406	NA
ENSMUSG00000034617	2772.63	0.118598	0.058893	2.01379	0.0440314	0.349406	Mtrr
ENSMUSG00000028654	971.477	-0.143907	0.0714891	-2.01299	0.0441161	0.349684	Mycl
ENSMUSG00000020577	850.631	-0.144992	0.0720593	-2.01212	0.0442074	0.350183	Tspan13
ENSMUSG00000000827	6250.66	-0.091733	0.0455937	-2.01197	0.0442235	0.350183	Tpd52l2
ENSMUSG00000034908	1475.13	-0.126397	0.0628389	-2.01145	0.0442784	0.350441	Sidt2
ENSMUSG00000028078	1738.27	-0.12364	0.0615252	-2.00959	0.0444744	0.35052	Dclk2
ENSMUSG00000022841	3541.43	-0.101622	0.0505464	-2.01046	0.0443822	0.35052	Ap2m1
ENSMUSG00000039678	6685.33	-0.0888207	0.044176	-2.01061	0.0443667	0.35052	Tbc1d13
ENSMUSG00000109610	11249.2	-0.084202	0.0419016	-2.00952	0.044482	0.35052	NA
ENSMUSG00000024045	9514.49	0.0833757	0.0414854	2.00976	0.0444564	0.35052	Akap8
ENSMUSG00000056300	4308.17	0.105274	0.0523712	2.01015	0.0444151	0.35052	Gm13247
ENSMUSG00000000730	13851.1	0.143864	0.0715936	2.00946	0.0444889	0.35052	Dnmt3l
ENSMUSG00000083288	376.227	0.165847	0.0824699	2.011	0.044325	0.35052	NA
ENSMUSG00000015342	194.12	0.167711	0.0834423	2.00991	0.0444408	0.35052	Xk
ENSMUSG00000085039	56.5088	0.131219	0.0653079	2.00924	0.0445119	0.350525	NA
ENSMUSG00000026688	778.071	-0.157935	0.078625	-2.00871	0.0445674	0.350704	Mgst3
[truncated: 28,534 more rows]
