# Supplementary material for: Histone Acetyltransferase KAT2A Stabilizes Pluripotency with Control of Transcriptional Heterogeneity
Source: Stem Cells. 2018 Oct 17;36(12):1828–38. doi: 10.1002/stem.2919 (PMC6334525; doi:10.1002/stem.2919)
Supplement: Supplementary file 5 — Coefficient of variation (CV) calculations for individual genes analyzed by single‐cell qRT‐PCR in TNGA ES cells treated with DMSO and MB‐3 in SL and 2i culture conditions. [file STEM-36-1828-s006.xlsx]

## Sheet: CV_data
Gene	Condition	CV
Afp	SL DMSO	93.691
Axin2	SL DMSO	NA
Cdh1	SL DMSO	24.8512
Cdh2	SL DMSO	45.3949
Cdx2	SL DMSO	NA
Chrd	SL DMSO	450.078
Ctnnb1	SL DMSO	27.2552
Dll1	SL DMSO	91.0648
Dmbx1	SL DMSO	111.963
Dppa4	SL DMSO	13.9752
Esrrb	SL DMSO	10.2733
Evx1	SL DMSO	233.819
Eya1	SL DMSO	91.2526
Fgf18	SL DMSO	236.663
Fgf4	SL DMSO	35.606
Fgfr1	SL DMSO	43.3597
Flk4	SL DMSO	NA
Gata4	SL DMSO	213.318
Gbx2	SL DMSO	66.8244
Gsc	SL DMSO	396.15
Hes1	SL DMSO	897.95
Hes5	SL DMSO	1112.37
Hey2	SL DMSO	294.305
HoxB1	SL DMSO	154.786
HoxC5	SL DMSO	369.233
HoxC9	SL DMSO	218.373
Id3	SL DMSO	122.775
Irx1	SL DMSO	45.4876
Jarid2	SL DMSO	44.1399
Kdm1a	SL DMSO	NA
Klf4	SL DMSO	87.8717
Klf5	SL DMSO	229.715
Krox20	SL DMSO	874.531
Krt18	SL DMSO	99.1672
Lef1	SL DMSO	135.342
Lin28	SL DMSO	115.069
Mbd3	SL DMSO	236.572
Meox1	SL DMSO	246.396
Mff	SL DMSO	187.725
Mixl1	SL DMSO	142.309
Myc	SL DMSO	37.239
Nanog	SL DMSO	5.28484
Ncam	SL DMSO	105.806
NduFA9	SL DMSO	248.097
Nestin	SL DMSO	170.315
Neurog2	SL DMSO	NA
Nodal	SL DMSO	151.293
Notch1	SL DMSO	NA
Notch4	SL DMSO	NA
Noxa	SL DMSO	32.8362
Nr6a1	SL DMSO	74.1862
2004-10-01	SL DMSO	34.1918
Otx1	SL DMSO	583.438
Otx2	SL DMSO	188.188
Pcadherin	SL DMSO	NA
PDGFRa	SL DMSO	210.298
Pecam1	SL DMSO	136.26
Pou3f1	SL DMSO	593.676
Rai1	SL DMSO	73.576
Rex1	SL DMSO	3.6643
Sall4	SL DMSO	45.8756
Sdha	SL DMSO	144.952
Snai1	SL DMSO	43.7967
Sox1	SL DMSO	104.682
Sox15	SL DMSO	122.748
Sox17	SL DMSO	131.513
Sox2	SL DMSO	1.48832
Spry4	SL DMSO	24.2792
T	SL DMSO	20.8642
Tcf1	SL DMSO	234.668
Tcf15	SL DMSO	27.9217
Tcf3	SL DMSO	186.834
Tcf4	SL DMSO	44.3103
Tubb3	SL DMSO	30.8376
Vasa	SL DMSO	103.137
Wnt1	SL DMSO	9.84798
Wnt3	SL DMSO	70.1786
Wnt3a	SL DMSO	251.425
Wnt8b	SL DMSO	111.19
X5T4	SL DMSO	NA
Zfp281	SL DMSO	7.39889
Zfp521	SL DMSO	93.7731
Zic2	SL DMSO	10.8562
Nkx2.5	SL DMSO	665.27
Pax3	SL DMSO	NA
Rara	SL DMSO	NA
Eomes	SL DMSO	85.9954
Flk1	SL DMSO	294.121
Notch2	SL DMSO	193.078
Pcad	SL DMSO	9.88369
Ptk7	SL DMSO	274.004
X5t4	SL DMSO	138.06
Afp	SL MB-3	640.091
Axin2	SL MB-3	643.409
Cdh1	SL MB-3	24.6938
Cdh2	SL MB-3	95.7827
Cdx2	SL MB-3	4122.62
Chrd	SL MB-3	705.582
Ctnnb1	SL MB-3	13.285
Dll1	SL MB-3	406.142
Dmbx1	SL MB-3	207.778
Dppa4	SL MB-3	23.817
Esrrb	SL MB-3	20.4687
Evx1	SL MB-3	363.982
Eya1	SL MB-3	167.213
Fgf18	SL MB-3	706.35
Fgf4	SL MB-3	47.0761
Fgfr1	SL MB-3	45.0625
Flk4	SL MB-3	NA
Gata4	SL MB-3	547.35
Gbx2	SL MB-3	195.481
Gsc	SL MB-3	NA
Hes1	SL MB-3	1288.27
Hes5	SL MB-3	NA
Hey2	SL MB-3	1365.07
HoxB1	SL MB-3	356.254
HoxC5	SL MB-3	477.09
HoxC9	SL MB-3	1648.79
Id3	SL MB-3	565.174
Irx1	SL MB-3	207.476
Jarid2	SL MB-3	13.8556
Kdm1a	SL MB-3	107.26
Klf4	SL MB-3	183.873
Klf5	SL MB-3	726.182
Krox20	SL MB-3	1679.55
Krt18	SL MB-3	255.843
Lef1	SL MB-3	289.842
Lin28	SL MB-3	511.465
Mbd3	SL MB-3	309.411
Meox1	SL MB-3	380.019
Mff	SL MB-3	23.184
Mixl1	SL MB-3	262.796
Myc	SL MB-3	130.291
Nanog	SL MB-3	10.1275
Ncam	SL MB-3	516.527
NduFA9	SL MB-3	1381.01
Nestin	SL MB-3	NA
Neurog2	SL MB-3	300.876
Nodal	SL MB-3	128.804
Notch1	SL MB-3	1541.75
Notch4	SL MB-3	1279.26
Noxa	SL MB-3	69.818
Nr6a1	SL MB-3	78.5677
2004-10-01	SL MB-3	131.747
Otx1	SL MB-3	NA
Otx2	SL MB-3	427.682
Pcadherin	SL MB-3	NA
PDGFRa	SL MB-3	303.361
Pecam1	SL MB-3	944.231
Pou3f1	SL MB-3	1309.15
Rai1	SL MB-3	116.757
Rex1	SL MB-3	7.49839
Sall4	SL MB-3	229.933
Sdha	SL MB-3	50.2021
Snai1	SL MB-3	520.515
Sox1	SL MB-3	213.184
Sox15	SL MB-3	140.618
Sox17	SL MB-3	230.833
Sox2	SL MB-3	1.32981
Spry4	SL MB-3	130.917
T	SL MB-3	479.663
Tcf1	SL MB-3	303.901
Tcf15	SL MB-3	250.388
Tcf3	SL MB-3	364.342
Tcf4	SL MB-3	121.098
Tubb3	SL MB-3	96.0486
Vasa	SL MB-3	111.347
Wnt1	SL MB-3	97.958
Wnt3	SL MB-3	305.038
Wnt3a	SL MB-3	820.356
Wnt8b	SL MB-3	827.19
X5T4	SL MB-3	NA
Zfp281	SL MB-3	17.5053
Zfp521	SL MB-3	345.313
Zic2	SL MB-3	59.1281
Nkx2.5	SL MB-3	NA
Pax3	SL MB-3	NA
Rara	SL MB-3	NA
Eomes	SL MB-3	81.6284
Flk1	SL MB-3	1010.26
Notch2	SL MB-3	464.9
Pcad	SL MB-3	NA
Ptk7	SL MB-3	NA
X5t4	SL MB-3	101.031
Afp	2i DMSO	611.031
Axin2	2i DMSO	213.745
Cdh1	2i DMSO	9.06405
Cdh2	2i DMSO	337.659
Cdx2	2i DMSO	3180.97
Chrd	2i DMSO	317.548
Ctnnb1	2i DMSO	8.54631
Dll1	2i DMSO	259.134
Dmbx1	2i DMSO	233.086
Dppa4	2i DMSO	10.695
Esrrb	2i DMSO	8.22635
Evx1	2i DMSO	374.587
Eya1	2i DMSO	291.219
Fgf18	2i DMSO	288.992
Fgf4	2i DMSO	12.1983
Fgfr1	2i DMSO	195.781
Flk4	2i DMSO	241.907
Gata4	2i DMSO	387.307
Gbx2	2i DMSO	276.893
Gsc	2i DMSO	NA
Hes1	2i DMSO	131.231
Hes5	2i DMSO	1218.72
Hey2	2i DMSO	520.778
HoxB1	2i DMSO	298.267
HoxC5	2i DMSO	307.327
HoxC9	2i DMSO	2687.09
Id3	2i DMSO	118.819
Irx1	2i DMSO	440.113
Jarid2	2i DMSO	13.5182
Kdm1a	2i DMSO	15.0755
Klf4	2i DMSO	40.037
Klf5	2i DMSO	21.0573
Krox20	2i DMSO	236.029
Krt18	2i DMSO	2920.71
Lef1	2i DMSO	92.6597
Lin28	2i DMSO	31.6046
Mbd3	2i DMSO	46.7901
Meox1	2i DMSO	243.97
Mff	2i DMSO	19.3253
Mixl1	2i DMSO	191.515
Myc	2i DMSO	29.8823
Nanog	2i DMSO	21.593
Ncam	2i DMSO	231.973
NduFA9	2i DMSO	419.898
Nestin	2i DMSO	431.555
Neurog2	2i DMSO	281.505
Nodal	2i DMSO	75.0909
Notch1	2i DMSO	589.304
Notch4	2i DMSO	301.263
Noxa	2i DMSO	131.855
Nr6a1	2i DMSO	23.2433
2004-10-01	2i DMSO	2.57962
Otx1	2i DMSO	6740.45
Otx2	2i DMSO	41.0424
Pcadherin	2i DMSO	92.0744
PDGFRa	2i DMSO	280.646
Pecam1	2i DMSO	233.928
Pou3f1	2i DMSO	1235.92
Rai1	2i DMSO	146.798
Rex1	2i DMSO	2.4326
Sall4	2i DMSO	8.58304
Sdha	2i DMSO	29.7767
Snai1	2i DMSO	230.705
Sox1	2i DMSO	382.766
Sox15	2i DMSO	85.3203
Sox17	2i DMSO	482.766
Sox2	2i DMSO	2.57525
Spry4	2i DMSO	27.6524
T	2i DMSO	234.523
Tcf1	2i DMSO	52.4017
Tcf15	2i DMSO	14.2753
Tcf3	2i DMSO	88.3576
Tcf4	2i DMSO	486.287
Tubb3	2i DMSO	49.5137
Vasa	2i DMSO	248.774
Wnt1	2i DMSO	568.017
Wnt3	2i DMSO	384.406
Wnt3a	2i DMSO	344.055
Wnt8b	2i DMSO	515.625
X5T4	2i DMSO	258.365
Zfp281	2i DMSO	27.7017
Zfp521	2i DMSO	272.588
Zic2	2i DMSO	49.9072
Nkx2.5	2i DMSO	NA
Pax3	2i DMSO	NA
Rara	2i DMSO	NA
Eomes	2i DMSO	NA
Flk1	2i DMSO	NA
Notch2	2i DMSO	NA
Pcad	2i DMSO	NA
Ptk7	2i DMSO	NA
X5t4	2i DMSO	NA
Afp	2i MB-3	1775.05
Axin2	2i MB-3	841.616
Cdh1	2i MB-3	19.6222
Cdh2	2i MB-3	805.442
Cdx2	2i MB-3	5158.63
Chrd	2i MB-3	569.614
Ctnnb1	2i MB-3	18.1591
Dll1	2i MB-3	281.702
Dmbx1	2i MB-3	821.66
Dppa4	2i MB-3	16.0597
Esrrb	2i MB-3	14.9781
Evx1	2i MB-3	728.798
Eya1	2i MB-3	923.954
Fgf18	2i MB-3	1476.85
Fgf4	2i MB-3	19.1057
Fgfr1	2i MB-3	195.591
Flk4	2i MB-3	786.173
Gata4	2i MB-3	450.29
Gbx2	2i MB-3	339.161
Gsc	2i MB-3	1402.99
Hes1	2i MB-3	346.849
Hes5	2i MB-3	4096.89
Hey2	2i MB-3	1602.68
HoxB1	2i MB-3	1048.43
HoxC5	2i MB-3	1814.62
HoxC9	2i MB-3	14487.1
Id3	2i MB-3	332.62
Irx1	2i MB-3	1012.09
Jarid2	2i MB-3	8.9885
Kdm1a	2i MB-3	16.3447
Klf4	2i MB-3	96.9804
Klf5	2i MB-3	54.2783
Krox20	2i MB-3	827.227
Krt18	2i MB-3	9376.47
Lef1	2i MB-3	101.752
Lin28	2i MB-3	86.944
Mbd3	2i MB-3	44.0914
Meox1	2i MB-3	529.341
Mff	2i MB-3	18.3096
Mixl1	2i MB-3	277.465
Myc	2i MB-3	41.2064
Nanog	2i MB-3	65.4396
Ncam	2i MB-3	1263.31
NduFA9	2i MB-3	4193.44
Nestin	2i MB-3	862.002
Neurog2	2i MB-3	565.25
Nodal	2i MB-3	133.87
Notch1	2i MB-3	2984.42
Notch4	2i MB-3	720.951
Noxa	2i MB-3	119.148
Nr6a1	2i MB-3	24.495
2004-10-01	2i MB-3	6.91016
Otx1	2i MB-3	6793.96
Otx2	2i MB-3	69.6671
Pcadherin	2i MB-3	260.625
PDGFRa	2i MB-3	674.638
Pecam1	2i MB-3	1948.03
Pou3f1	2i MB-3	1896.52
Rai1	2i MB-3	145.765
Rex1	2i MB-3	3.86956
Sall4	2i MB-3	12.1423
Sdha	2i MB-3	36.9362
Snai1	2i MB-3	633.772
Sox1	2i MB-3	840.205
Sox15	2i MB-3	134.019
Sox17	2i MB-3	1916.42
Sox2	2i MB-3	2.70051
Spry4	2i MB-3	35.0916
T	2i MB-3	1056.33
Tcf1	2i MB-3	166.427
Tcf15	2i MB-3	34.2885
Tcf3	2i MB-3	181.936
Tcf4	2i MB-3	1213.27
Tubb3	2i MB-3	36.8647
Vasa	2i MB-3	297.259
Wnt1	2i MB-3	815.027
Wnt3	2i MB-3	2224.29
Wnt3a	2i MB-3	1033.06
Wnt8b	2i MB-3	2376.99
X5T4	2i MB-3	381.085
Zfp281	2i MB-3	30.313
Zfp521	2i MB-3	985.668
Zic2	2i MB-3	136.302
Nkx2.5	2i MB-3	NA
Pax3	2i MB-3	104836
Rara	2i MB-3	33547.2
Eomes	2i MB-3	NA
Flk1	2i MB-3	NA
Notch2	2i MB-3	NA
Pcad	2i MB-3	NA
Ptk7	2i MB-3	NA
X5t4	2i MB-3	NA
