# Supplementary material for: Histone Acetyltransferase KAT2A Stabilizes Pluripotency with Control of Transcriptional Heterogeneity
Source: Stem Cells. 2018 Oct 17;36(12):1828–38. doi: 10.1002/stem.2919 (PMC6334525; doi:10.1002/stem.2919)
Supplement: Supplementary file 6 — Significant network associations (Spearman correlation and Odds Ratio) in TNGA ES cells treated with DMSO and MB‐3 in 2i conditions. [file STEM-36-1828-s011.xlsx]

## Sheet: DMSO_network_associations
Gene1	Gene2	Value
HoxB1	Cdh1	0.796429
Pou3f1	Cdh2	0.725296
Sdha	Ctnnb1	0.81746
PDGFRa	Dll1	0.933333
Wnt1	Dll1	0.718797
Pecam1	Dppa4	0.668376
Zic2	Eya1	0.614846
Rai1	Flk1	0.832168
Cdh1	HoxB1	0.796429
Pou3f1	HoxC9	1
Sox2	HoxC9	0.829412
Tcf4	Id3	0.60989
Wnt1	Irx1	0.740119
T	Jarid2	0.760714
Notch2	Lin28	0.868132
Pou3f1	Mbd3	0.72332
Rai1	Mbd3	0.684746
Spry4	Mbd3	0.742929
Wnt1	Mbd3	0.638538
NduFA9	Mixl1	1
Mixl1	NduFA9	1
T	NduFA9	1
Vasa	NduFA9	0.928571
Lin28	Notch2	0.868132
Rai1	Notch2	0.742647
Wnt1	Noxa	0.602714
Dll1	PDGFRa	0.933333
Pou3f1	PDGFRa	0.775
Dppa4	Pecam1	0.668376
Cdh2	Pou3f1	0.725296
HoxC9	Pou3f1	1
Mbd3	Pou3f1	0.72332
PDGFRa	Pou3f1	0.775
Flk1	Rai1	0.832168
Mbd3	Rai1	0.684746
Notch2	Rai1	0.742647
Spry4	Rai1	0.71681
Wnt1	Rai1	0.791158
Ctnnb1	Sdha	0.81746
HoxC9	Sox2	0.829412
Mbd3	Spry4	0.742929
Rai1	Spry4	0.71681
Tcf15	Spry4	0.752451
Wnt1	Spry4	0.713127
Zfp521	Spry4	0.715789
Jarid2	T	0.760714
NduFA9	T	1
Wnt1	T	0.785346
Spry4	Tcf15	0.752451
Id3	Tcf4	0.60989
NduFA9	Vasa	0.928571
Dll1	Wnt1	0.718797
Irx1	Wnt1	0.740119
Mbd3	Wnt1	0.638538
Noxa	Wnt1	0.602714
Rai1	Wnt1	0.791158
Spry4	Wnt1	0.713127
T	Wnt1	0.785346
Spry4	Zfp521	0.715789
Eya1	Zic2	0.614846
HoxB1	Flk1	-1
X5t4	Flk1	-1
X5t4	Gata4	-1
Flk1	HoxB1	-1
X5t4	HoxC9	-1
X5t4	NduFA9	-1
X5t4	Snai1	-1
Flk1	X5t4	-1
Gata4	X5t4	-1
HoxC9	X5t4	-1
NduFA9	X5t4	-1
Snai1	X5t4	-1
Ctnnb1	Cdh1	1.45872
HoxB1	Cdh1	0.961361
Klf5	Cdh1	1.10872
Lin28	Cdh1	0.866317
Mff	Cdh1	1.04103
Mixl1	Cdh1	1.07321
Ncam	Cdh1	0.999695
Nodal	Cdh1	1.09251
2004-10-01	Cdh1	1.31008
Sall4	Cdh1	0.940564
Sdha	Cdh1	1.37969
Sox15	Cdh1	1.00576
Tcf1	Cdh1	0.961361
Tubb3	Cdh1	0.866317
Vasa	Cdh1	0.937676
Zfp521	Cdh1	1.21196
Cdh1	Ctnnb1	1.45872
Eya1	Ctnnb1	0.947044
Klf5	Ctnnb1	0.939818
Lin28	Ctnnb1	0.825878
Mff	Ctnnb1	1.04782
Nodal	Ctnnb1	0.841063
2004-10-01	Ctnnb1	1.20893
Pecam1	Ctnnb1	0.985654
Sall4	Ctnnb1	1.03309
Sdha	Ctnnb1	1.19129
Sox15	Ctnnb1	1.01659
Tubb3	Ctnnb1	0.825878
Vasa	Ctnnb1	0.888795
Zfp521	Ctnnb1	1.03692
Flk1	Dll1	0.982618
Nodal	Dll1	0.922609
Krox20	Eomes	0.904202
Lin28	Eomes	0.857859
Sall4	Eomes	0.89947
Sox17	Eomes	0.823103
Ctnnb1	Eya1	0.947044
Fgf4	Eya1	1.02473
Jarid2	Eya1	0.83642
Klf4	Eya1	1.02187
2004-10-01	Eya1	1.02105
Hey2	Fgf18	0.967661
Krt18	Fgf18	0.893448
Meox1	Fgf18	1.13448
Mff	Fgf18	1.06918
Sdha	Fgf18	0.889073
Wnt3	Fgf18	1.12456
Eya1	Fgf4	1.02473
Jarid2	Fgf4	0.950144
Jarid2	Fgfr1	1.09696
Dll1	Flk1	0.982618
Klf5	Flk1	0.8459
Krt18	Flk1	0.923735
Mff	Flk1	0.959718
Nodal	Flk1	1.12263
Sdha	Flk1	1.1501
Ncam	Gata4	0.898056
Sdha	Gata4	1.08908
T	Gata4	0.80491
Jarid2	Gbx2	0.83642
Fgf18	Hey2	0.967661
Klf5	Hey2	0.989946
Meox1	Hey2	1.03608
Ncam	Hey2	0.902331
NduFA9	Hey2	0.965093
Tcf1	Hey2	0.950092
Cdh1	HoxB1	0.961361
Klf5	HoxC5	0.902717
Krox20	HoxC5	1.13448
Krt18	HoxC5	1.12672
Sdha	HoxC5	0.889073
Tcf3	HoxC5	0.896747
Krt18	HoxC9	1.00129
Tcf3	HoxC9	0.99817
Eya1	Jarid2	0.83642
Fgf4	Jarid2	0.950144
Fgfr1	Jarid2	1.09696
Gbx2	Jarid2	0.83642
Klf4	Jarid2	1.13282
2004-10-01	Jarid2	1.16894
Sall4	Jarid2	0.992828
Tcf4	Jarid2	0.828656
Eya1	Klf4	1.02187
Jarid2	Klf4	1.13282
Klf5	Klf4	1.23627
Sdha	Klf4	0.811752
Cdh1	Klf5	1.10872
Ctnnb1	Klf5	0.939818
Flk1	Klf5	0.8459
Hey2	Klf5	0.989946
HoxC5	Klf5	0.902717
Klf4	Klf5	1.23627
Krox20	Klf5	0.863551
Krt18	Klf5	0.84232
Mff	Klf5	0.905559
Ncam	Klf5	1.00342
NduFA9	Klf5	1.1538
Nodal	Klf5	1.42865
Sdha	Klf5	1.33056
Snai1	Klf5	0.80657
Tcf3	Klf5	0.863551
Tubb3	Klf5	0.905559
Eomes	Krox20	0.904202
HoxC5	Krox20	1.13448
Klf5	Krox20	0.863551
Krt18	Krox20	1.10655
Zfp521	Krox20	1.20005
Fgf18	Krt18	0.893448
Flk1	Krt18	0.923735
HoxC5	Krt18	1.12672
HoxC9	Krt18	1.00129
Klf5	Krt18	0.84232
Krox20	Krt18	1.10655
Nodal	Krt18	0.883637
Notch2	Krt18	0.943753
Sdha	Krt18	1.03542
Sox1	Krt18	0.867676
Tcf3	Krt18	1.10655
Zfp521	Krt18	0.870077
Cdh1	Lin28	0.866317
Ctnnb1	Lin28	0.825878
Eomes	Lin28	0.857859
2004-10-01	Lin28	0.958991
Fgf18	Meox1	1.13448
Hey2	Meox1	1.03608
Ncam	Meox1	0.802093
NduFA9	Meox1	0.882311
Sox15	Meox1	0.875293
Sox17	Meox1	0.802093
Wnt3	Meox1	1.24668
Cdh1	Mff	1.04103
Ctnnb1	Mff	1.04782
Fgf18	Mff	1.06918
Flk1	Mff	0.959718
Klf5	Mff	0.905559
Nodal	Mff	1.17016
Sdha	Mff	1.15522
Tcf3	Mff	0.846822
Tubb3	Mff	0.857085
Cdh1	Mixl1	1.07321
Notch2	Mixl1	0.837669
Cdh1	Ncam	0.999695
Gata4	Ncam	0.898056
Hey2	Ncam	0.902331
Klf5	Ncam	1.00342
Meox1	Ncam	0.802093
Nodal	Ncam	1.30269
Sdha	Ncam	0.965746
Hey2	NduFA9	0.965093
Klf5	NduFA9	1.1538
Meox1	NduFA9	0.882311
Sdha	NduFA9	0.851554
Tcf1	NduFA9	1.14826
Wnt3	NduFA9	0.963522
Cdh1	Nodal	1.09251
Ctnnb1	Nodal	0.841063
Dll1	Nodal	0.922609
Flk1	Nodal	1.12263
Klf5	Nodal	1.42865
Krt18	Nodal	0.883637
Mff	Nodal	1.17016
Ncam	Nodal	1.30269
2004-10-01	Nodal	1.1467
Sdha	Nodal	1.77293
Sox1	Nodal	0.852938
Tcf3	Nodal	1.02202
Tubb3	Nodal	1.02841
Vasa	Nodal	0.999523
Zfp521	Nodal	0.831589
Krt18	Notch2	0.943753
Mixl1	Notch2	0.837669
Sox1	Nr6a1	0.838156
Cdh1	2004-10-01	1.31008
Ctnnb1	2004-10-01	1.20893
Eya1	2004-10-01	1.02105
Jarid2	2004-10-01	1.16894
Lin28	2004-10-01	0.958991
Nodal	2004-10-01	1.1467
Pecam1	2004-10-01	0.89947
Sall4	2004-10-01	0.992828
Sdha	2004-10-01	1.11152
Sox1	2004-10-01	0.929134
Sox15	2004-10-01	0.929134
Tubb3	2004-10-01	0.958991
Zfp521	2004-10-01	0.961361
Ctnnb1	Pecam1	0.985654
2004-10-01	Pecam1	0.89947
Tubb3	Pecam1	0.857859
Cdh1	Sall4	0.940564
Ctnnb1	Sall4	1.03309
Eomes	Sall4	0.89947
Jarid2	Sall4	0.992828
2004-10-01	Sall4	0.992828
Cdh1	Sdha	1.37969
Ctnnb1	Sdha	1.19129
Fgf18	Sdha	0.889073
Flk1	Sdha	1.1501
Gata4	Sdha	1.08908
HoxC5	Sdha	0.889073
Klf4	Sdha	0.811752
Klf5	Sdha	1.33056
Krt18	Sdha	1.03542
Mff	Sdha	1.15522
Ncam	Sdha	0.965746
NduFA9	Sdha	0.851554
Nodal	Sdha	1.77293
2004-10-01	Sdha	1.11152
Sox1	Sdha	0.929006
Tcf1	Sdha	0.907048
Tcf3	Sdha	1.371
Tubb3	Sdha	0.882527
Wnt3	Sdha	0.853181
Klf5	Snai1	0.80657
Krt18	Sox1	0.867676
Nodal	Sox1	0.852938
Nr6a1	Sox1	0.838156
2004-10-01	Sox1	0.929134
Sdha	Sox1	0.929006
Cdh1	Sox15	1.00576
Ctnnb1	Sox15	1.01659
Meox1	Sox15	0.875293
2004-10-01	Sox15	0.929134
Eomes	Sox17	0.823103
Meox1	Sox17	0.802093
Gata4	T	0.80491
Cdh1	Tcf1	0.961361
Hey2	Tcf1	0.950092
NduFA9	Tcf1	1.14826
Sdha	Tcf1	0.907048
Tubb3	Tcf15	0.954088
HoxC5	Tcf3	0.896747
HoxC9	Tcf3	0.99817
Klf5	Tcf3	0.863551
Krt18	Tcf3	1.10655
Mff	Tcf3	0.846822
Nodal	Tcf3	1.02202
Sdha	Tcf3	1.371
Tubb3	Tcf3	0.846822
Jarid2	Tcf4	0.828656
Zic2	Tcf4	0.866493
Cdh1	Tubb3	0.866317
Ctnnb1	Tubb3	0.825878
Klf5	Tubb3	0.905559
Mff	Tubb3	0.857085
Nodal	Tubb3	1.02841
2004-10-01	Tubb3	0.958991
Pecam1	Tubb3	0.857859
Sdha	Tubb3	0.882527
Tcf15	Tubb3	0.954088
Tcf3	Tubb3	0.846822
Cdh1	Vasa	0.937676
Ctnnb1	Vasa	0.888795
Nodal	Vasa	0.999523
Fgf18	Wnt3	1.12456
Meox1	Wnt3	1.24668
NduFA9	Wnt3	0.963522
Sdha	Wnt3	0.853181
Cdh1	Zfp521	1.21196
Ctnnb1	Zfp521	1.03692
Krox20	Zfp521	1.20005
Krt18	Zfp521	0.870077
Nodal	Zfp521	0.831589
2004-10-01	Zfp521	0.961361
Tcf4	Zic2	0.866493

## Sheet: MB-3_network_associations
Gene1	Gene2	Value
Pecam1	Afp	0.606897
Tcf15	Afp	0.613348
Wnt3a	Afp	0.703297
Ctnnb1	Cdh1	0.689424
Sox15	Cdh1	0.743509
Vasa	Cdh1	0.674042
Nanog	Cdh2	0.711364
Zfp281	Cdh2	0.639511
Cdh1	Ctnnb1	0.689424
Mff	Ctnnb1	0.64097
Sdha	Ctnnb1	0.750454
Tcf1	Ctnnb1	0.645
Vasa	Ctnnb1	0.632588
Wnt1	Gata4	0.918182
T	HoxC9	0.797802
Wnt3	HoxC9	0.702597
Myc	Irx1	0.776471
Tcf15	Irx1	0.602823
T	Lin28	0.803896
Spry4	Mbd3	0.646087
Ctnnb1	Mff	0.64097
Sdha	Mff	0.702236
Wnt3a	Mixl1	0.631169
Irx1	Myc	0.776471
Wnt1	Myc	0.803922
Wnt3a	Myc	0.608556
Cdh2	Nanog	0.711364
Sox2	Nanog	0.665815
Tcf4	Nanog	0.630687
Zfp281	Nanog	0.775973
Tcf1	Nodal	0.609314
Afp	Pecam1	0.606897
Ctnnb1	Sdha	0.750454
Mff	Sdha	0.702236
Spry4	Sox1	0.720301
Cdh1	Sox15	0.743509
Nanog	Sox2	0.665815
Zfp281	Sox2	0.705166
Mbd3	Spry4	0.646087
Sox1	Spry4	0.720301
X5t4	Spry4	0.752451
HoxC9	T	0.797802
Lin28	T	0.803896
Ctnnb1	Tcf1	0.645
Nodal	Tcf1	0.609314
Afp	Tcf15	0.613348
Irx1	Tcf15	0.602823
Nanog	Tcf4	0.630687
Zfp281	Tcf4	0.81519
Cdh1	Vasa	0.674042
Ctnnb1	Vasa	0.632588
Gata4	Wnt1	0.918182
Myc	Wnt1	0.803922
Wnt3a	Wnt1	0.721362
HoxC9	Wnt3	0.702597
Afp	Wnt3a	0.703297
Mixl1	Wnt3a	0.631169
Myc	Wnt3a	0.608556
Wnt1	Wnt3a	0.721362
Spry4	X5t4	0.752451
Cdh2	Zfp281	0.639511
Nanog	Zfp281	0.775973
Sox2	Zfp281	0.705166
Tcf4	Zfp281	0.81519
Pou3f1	Afp	0.853751
PDGFRa	Cdh2	1.12202
Dll1	Chrd	0.821233
HoxB1	Chrd	0.811634
Krox20	Chrd	0.855898
Krt18	Chrd	0.821623
Spry4	Chrd	0.804771
Tcf3	Chrd	0.915869
Chrd	Dll1	0.821233
Meox1	Dll1	0.925151
Wnt3a	Dll1	0.9358
Eya1	Dmbx1	0.992532
PDGFRa	Dmbx1	0.819353
Wnt3	Dmbx1	0.892105
Wnt8b	Dmbx1	0.844106
Tcf4	Eomes	1.24275
Krox20	Evx1	1.01855
Krt18	Evx1	0.851032
Mbd3	Evx1	0.865444
Meox1	Evx1	0.892893
Mff	Evx1	1.01303
Pecam1	Evx1	0.876809
Sdha	Evx1	1.14303
Dmbx1	Eya1	0.992532
Lin28	Eya1	1.08171
Mixl1	Eya1	0.891989
NduFA9	Eya1	0.959096
Wnt8b	Eya1	0.990047
HoxC5	Fgf18	0.833486
Notch2	Fgf18	0.959096
Wnt1	Fgf18	0.861947
Wnt8b	Flk1	1.08512
Meox1	Gata4	0.838382
Tcf1	Gata4	0.833737
Wnt3a	Gata4	0.950074
Tcf15	Hey2	0.868958
Chrd	HoxB1	0.811634
Fgf18	HoxC5	0.833486
Otx2	Klf4	1.1363
Pou3f1	Klf4	0.826599
Mbd3	Klf5	0.912894
Meox1	Klf5	0.917161
Mff	Klf5	1.33033
Nodal	Klf5	1.40889
Sdha	Klf5	1.48429
Sox15	Klf5	0.827133
Tcf1	Klf5	1.01143
Tcf3	Klf5	0.86212
Tubb3	Klf5	0.870684
Wnt3a	Klf5	0.907656
Chrd	Krox20	0.855898
Evx1	Krox20	1.01855
Sdha	Krox20	0.997347
Tcf3	Krox20	1.01368
Chrd	Krt18	0.821623
Evx1	Krt18	0.851032
Meox1	Krt18	0.939705
Mff	Krt18	1.04176
Nodal	Krt18	1.10971
Pecam1	Krt18	0.918642
Sdha	Krt18	1.17325
T	Krt18	0.844225
Eya1	Lin28	1.08171
Mixl1	Lin28	0.804859
NduFA9	Lin28	1.15952
Sox17	Lin28	0.841075
Wnt8b	Lin28	0.920881
Evx1	Mbd3	0.865444
Klf5	Mbd3	0.912894
Nodal	Mbd3	0.994039
Sdha	Mbd3	1.05483
Spry4	Mbd3	0.856097
Tcf3	Mbd3	0.854771
Wnt1	Mbd3	0.952048
Dll1	Meox1	0.925151
Evx1	Meox1	0.892893
Gata4	Meox1	0.838382
Klf5	Meox1	0.917161
Krt18	Meox1	0.939705
Mff	Meox1	1.22588
Ncam	Meox1	0.82385
NduFA9	Meox1	1.02974
Nodal	Meox1	0.944057
Pecam1	Meox1	0.917161
Sdha	Meox1	1.36979
T	Meox1	1.02138
Tcf1	Meox1	0.859306
Tcf4	Meox1	1.0179
Tubb3	Meox1	0.849728
Wnt3a	Meox1	0.82385
Evx1	Mff	1.01303
Klf5	Mff	1.33033
Krt18	Mff	1.04176
Meox1	Mff	1.22588
Nodal	Mff	1.74785
Notch2	Mff	0.851814
Sdha	Mff	2.064
Tcf1	Mff	1.08008
Tubb3	Mff	1.36803
Eya1	Mixl1	0.891989
Lin28	Mixl1	0.804859
NduFA9	Mixl1	0.821233
PDGFRa	Mixl1	0.891989
Wnt1	Mixl1	1.13272
Wnt3	Mixl1	0.83152
Wnt8b	Mixl1	0.996459
Meox1	Ncam	0.82385
NduFA9	Ncam	0.828039
Nodal	Ncam	0.84799
Pecam1	Ncam	0.907656
Sdha	Ncam	0.918435
Sox15	Ncam	0.809496
T	Ncam	0.909531
Eya1	NduFA9	0.959096
Lin28	NduFA9	1.15952
Meox1	NduFA9	1.02974
Mixl1	NduFA9	0.821233
Ncam	NduFA9	0.828039
Pecam1	NduFA9	0.904829
Tcf1	NduFA9	1.00157
Wnt3a	NduFA9	0.828039
Klf5	Nodal	1.40889
Krt18	Nodal	1.10971
Mbd3	Nodal	0.994039
Meox1	Nodal	0.944057
Mff	Nodal	1.74785
Ncam	Nodal	0.84799
Sdha	Nodal	1.79631
Tcf1	Nodal	1.16959
Tubb3	Nodal	1.08757
Wnt3a	Nodal	0.84799
Fgf18	Notch2	0.959096
Mff	Notch2	0.851814
Sdha	Notch2	0.823292
Tcf4	Notch2	0.823292
Zic2	Noxa	1.28386
Klf4	Otx2	1.1363
Cdh2	PDGFRa	1.12202
Dmbx1	PDGFRa	0.819353
Mixl1	PDGFRa	0.891989
Wnt8b	PDGFRa	1.15569
Evx1	Pecam1	0.876809
Krt18	Pecam1	0.918642
Meox1	Pecam1	0.917161
Ncam	Pecam1	0.907656
NduFA9	Pecam1	0.904829
Sox15	Pecam1	0.827133
T	Pecam1	0.912182
Tcf4	Pecam1	0.876117
Wnt1	Pecam1	1.20503
Afp	Pou3f1	0.853751
Klf4	Pou3f1	0.826599
Evx1	Sdha	1.14303
Klf5	Sdha	1.48429
Krox20	Sdha	0.997347
Krt18	Sdha	1.17325
Mbd3	Sdha	1.05483
Meox1	Sdha	1.36979
Mff	Sdha	2.064
Ncam	Sdha	0.918435
Nodal	Sdha	1.79631
Notch2	Sdha	0.823292
Spry4	Sdha	1.026
Tcf1	Sdha	1.25534
Tcf3	Sdha	0.868523
Tubb3	Sdha	1.52633
Wnt3a	Sdha	0.918435
Klf5	Sox15	0.827133
Ncam	Sox15	0.809496
Pecam1	Sox15	0.827133
Lin28	Sox17	0.841075
Chrd	Spry4	0.804771
Mbd3	Spry4	0.856097
Sdha	Spry4	1.026
Tcf3	Spry4	0.821453
Krt18	T	0.844225
Meox1	T	1.02138
Ncam	T	0.909531
Pecam1	T	0.912182
Gata4	Tcf1	0.833737
Klf5	Tcf1	1.01143
Meox1	Tcf1	0.859306
Mff	Tcf1	1.08008
NduFA9	Tcf1	1.00157
Nodal	Tcf1	1.16959
Sdha	Tcf1	1.25534
Wnt3a	Tcf1	1.03957
Hey2	Tcf15	0.868958
Tcf4	Tcf15	0.876117
Chrd	Tcf3	0.915869
Klf5	Tcf3	0.86212
Krox20	Tcf3	1.01368
Mbd3	Tcf3	0.854771
Sdha	Tcf3	0.868523
Spry4	Tcf3	0.821453
Eomes	Tcf4	1.24275
Meox1	Tcf4	1.0179
Notch2	Tcf4	0.823292
Pecam1	Tcf4	0.876117
Tcf15	Tcf4	0.876117
Wnt8b	Tcf4	0.914492
Klf5	Tubb3	0.870684
Meox1	Tubb3	0.849728
Mff	Tubb3	1.36803
Nodal	Tubb3	1.08757
Sdha	Tubb3	1.52633
Fgf18	Wnt1	0.861947
Mbd3	Wnt1	0.952048
Mixl1	Wnt1	1.13272
Pecam1	Wnt1	1.20503
Wnt8b	Wnt1	1.16907
Dmbx1	Wnt3	0.892105
Mixl1	Wnt3	0.83152
Dll1	Wnt3a	0.9358
Gata4	Wnt3a	0.950074
Klf5	Wnt3a	0.907656
Meox1	Wnt3a	0.82385
NduFA9	Wnt3a	0.828039
Nodal	Wnt3a	0.84799
Sdha	Wnt3a	0.918435
Tcf1	Wnt3a	1.03957
Dmbx1	Wnt8b	0.844106
Eya1	Wnt8b	0.990047
Flk1	Wnt8b	1.08512
Lin28	Wnt8b	0.920881
Mixl1	Wnt8b	0.996459
PDGFRa	Wnt8b	1.15569
Tcf4	Wnt8b	0.914492
Wnt1	Wnt8b	1.16907
Zic2	Zfp521	1.05122
Noxa	Zic2	1.28386
Zfp521	Zic2	1.05122
